# Supplementary material for: Model-based driving mechanism analysis for butyric acid production in Clostridium tyrobutyricum
Source: Biotechnol Biofuels Bioprod. 2022 Jun 25;15:71. doi: 10.1186/s13068-022-02169-z (PMC9233315; doi:10.1186/s13068-022-02169-z)
Supplement: Supplementary file 1 — Additional file 1: Table S1 Comparison of cell growth of C. tyrobutyricum in silico and in vivoa. Table S2 Bacterial strains and plasmids used in this study. Table S3 Primers used in this study. [file 13068_2022_2169_MOESM1_ESM.xlsx]

## Sheet: Reactions
Rxn name	Rxn description	Formula	Gene-reaction association	Genes	Proteins	Subsystem	Reversible	LB	UB	Objective	EC Number
CTR0031	Oxidoreductase of aldo/keto reductase family	cpdcbe07[c] + cpd00067[c] + cpd00005[c] <=> cpdcbe08[c] + cpd00006[c]	CTG0491	CTG0491		Unassigned	1	-1000	1000	0
CTR0483	2-Aminoacrylate hydrolysis	cpd01495[c] + cpd00001[c] -> cpd00013[c] + cpd00020[c]				Glycine, serine and threonine metabolism	0	0	1000	0
CTT0001	Transport of 2-dehydro-3-deoxy-D-gluconate	cpd00176[e] + cpd00067[e] -> cpd00067[c] + cpd00176[c]	CTG0566	CTG0566		Transport Reaction	0	0	1000	0
CTR0254	2-Hydroxybutyrate:NAD+ oxidoreductase	cpd03561[c] + cpd00003[c] <=> cpd00067[c] + cpd00094[c] + cpd00004[c]	(CTG0492 or CTG0493)	CTG0492 CTG0493		Propanoate metabolism	1	-1000	1000	0	1.1.1.27
CTR0653	Vinylacetyl-CoA Delta-isomerase	cpd07946[c] -> cpd00001[c] + cpd01557[c]	CTG0118	CTG0118		Butanoate metabolism	0	0	1000	0	4.2.1.120
CTR0654	Vinylacetyl-CoA Delta-isomerase	cpd01557[c] -> cpd00650[c]	CTG0118	CTG0118		Butanoate metabolism	0	0	1000	0	5.3.3.3
CTR0449	3-hydroxybutyryl-CoA dehydratase	cpd02234[c] <=> cpd00001[c] + cpd00650[c]	(CTG0070 or CTG0103 or CTG0104)	CTG0070 CTG0103 CTG0104		Glyoxylate and dicarboxylate metabolism	1	-1000	1000	0	4.2.1.55
CTR0608	3-Sulfino-L-alanine:2-oxoglutarate aminotransferase	cpd00067[c] + cpd00467[c] + cpd00024[c] <=> cpd03284[c] + cpd00023[c]	(CTG0301 or CTG0300 or CTG0304 or CTG0305 or CTG0302 or CTG0306 or CTG0303)	CTG0300 CTG0301 CTG0302 CTG0303 CTG0304 CTG0305 CTG0306		Cysteine and methionine metabolism	1	-1000	1000	0	2.6.1.1
CTR0001	O-Phospho-4-hydroxy-L-threonine phospho-lyase (adding water)	cpd00001[c] + cpd03607[c] -> cpd03608[c] + cpd00009[c]	(CTG0101 or CTG0100)	CTG0100 CTG0101		Vitamin B6 metabolism	0	0	1000	0	4.2.3.1
CTR0737	4-aminobutyrate transaminase	cpd00024[c] + cpd00281[c] -> cpd00023[c] + cpd00199[c]	CTG0295	CTG0295		Alanine, aspartate and glutamate metabolism	0	0	1000	0	2.6.1.19
CTR0713	aminobutyraldehyde dehydrogenase	cpd00001[c] + cpd00003[c] + cpd00434[c] -> 2 cpd00067[c] + cpd00004[c] + cpd00281[c]	CTG0439	CTG0439		Arginine and proline metabolism	0	0	1000	0	1.2.1.19
CTR0569	Acetyl-CoA:acetyl-CoA C-acetyltransferase	2 cpd00022[c] <=> cpd00279[c] + cpd00010[c]	(CTG0357 or CTG0356)	CTG0356 CTG0357		Fatty acid degradation	1	-1000	1000	0	2.3.1.9
CTR0561	Acetyl-CoA:acetyl-CoA C-acetyltransferase	cpd00022[c] + cpd00120[c] <=> cpd00010[c] + cpd03123[c]	(CTG0357 or CTG0356)	CTG0356 CTG0357		Fatty acid elongation	1	-1000	1000	0	2.3.1.9
CTR0325	acetaldehyde:NAD+ oxidoreductase (CoA-acetylating)	cpd00006[c] + cpd00010[c] + cpd00071[c] <=> cpd00067[c] + cpd00005[c] + cpd00022[c]	CTG0514	CTG0514		Phenylalanine metabolism	1	-1000	1000	0	1.2.1.10
CTR0267	adenosylcobinamide-phosphate guanylyltransferase	cpd00067[c] + cpd03919[c] + cpd00038[c] -> cpd03920[c] + cpd00012[c]	CTG0225	CTG0225		Porphyrin and chlorophyll metabolism	0	0	1000	0	2.7.7.62
CTR0268	adenosylcobinamide kinase	cpd03918[c] + cpd00038[c] -> cpd00067[c] + cpd03919[c] + cpd00031[c]	CTG0225	CTG0225		Porphyrin and chlorophyll metabolism	0	0	1000	0	2.7.1.156
CTR0585	Acetyl-CoA:carbon-dioxide ligase (ADP-forming)	cpd00002[c] + cpd00022[c] + cpd00242[c] -> cpd00067[c] + cpd00009[c] + cpd00008[c] + cpd00070[c]	(CTG0007 or CTG0008)	CTG0007 CTG0008		Fatty acid biosynthesis	0	0	1000	0	6.4.1.2
CTR0581	Acetyl-CoA:carbon-dioxide ligase (ADP-forming)	cpd00022[c] + cpd12543[c] <=> cpd00070[c] + cpd12848[c]	(CTG0007 or CTG0008 or (CTG0381 and CTG0382))	CTG0007 CTG0008 CTG0381 CTG0382		Fatty acid biosynthesis	1	-1000	1000	0	6.4.1.2
CTR0032	Acetyltransferase	cpd00022[c] + cpd00728[c] -> cpd07946[c] + cpd00029[c]				Unassigned	0	0	1000	0
CTT0002	Transport of N-acetyl-D-glucosamine	cpd00122[e] + cpd00061[c] -> cpd00020[c] + cpd00293[c]				Transport Reaction	0	0	1000	0
CTR0686	ATP:N-acetyl-L-glutamate 5-phosphotransferase	cpd00002[c] + cpd00477[c] -> cpd00008[c] + cpd02552[c]	CTG0247	CTG0247		Arginine biosynthesis	0	0	1000	0	2.7.2.8
CTR0687	Acetyl-CoA:L-glutamate N-acetyltransferase	cpd00023[c] + cpd00022[c] -> cpd00067[c] + cpd00010[c] + cpd00477[c]	CTG0370	CTG0370		Arginine biosynthesis	0	0	1000	0	2.3.1.1
CTR0026	acetolactate synthase	cpd00067[c] + cpd00020[c] + cpd00094[c] -> cpd00011[c] + cpd00498[c]	CTG0372	CTG0372		Valine, leucine and isoleucine biosynthesis	0	0	1000	0	2.2.1.6
CTR0070	ATP:acetate phosphotransferase	cpd00008[c] + cpd00196[c] <=> cpd00002[c] + cpd00029[c]	CTG0253	CTG0253		Taurine and hypotaurine metabolism	1	-1000	1000	0	2.7.2.1
CTR0369	2-Acetolactate pyruvate-lyase (carboxylating)	cpd00067[c] + 2 cpd00020[c] -> cpd00011[c] + cpd00668[c]	CTG0372	CTG0372		Pantothenate and CoA biosynthesis	0	0	1000	0	2.2.1.6
CTR0417	butyryl-CoA dehydrogenase	2 cpd00004[c] + cpd00650[c] + cpd11621[c] -> 2 cpd00003[c] + cpd00120[c] + cpd11620[c]	(CTG0415 or CTG0417 or CTG0416)	CTG0415 CTG0416 CTG0417		Lysine degradation	0	0	1000	0	1.3.99.2
CTR0582	acetyl-CoA:[acyl-carrier-protein] S-acetyltransferase	cpd00022[c] + cpd11493[c] -> cpd00010[c] + cpd11494[c]	CTG0367	CTG0367		Fatty acid biosynthesis	0	0	1000	0	2.3.1.180
CTR0688	acetylornithine deacetylase	cpd00001[c] + cpd00342[c] -> cpd00029[c] + cpd00064[c]	CTG0187	CTG0187		Arginine biosynthesis	0	0	1000	0	3.5.1.16
CTR0643	citrate hydro-lyase	cpd00137[c] <=> cpd00260[c]	CTG0110	CTG0110		Citrate cycle (TCA cycle)	1	-1000	1000	0	4.2.1.3
CTR0689	acetylornithine transaminase	cpd00024[c] + cpd00342[c] <=> cpd00023[c] + cpd00918[c]	(CTG0298 or CTG0299 or CTG0297)	CTG0297 CTG0298 CTG0299		Arginine biosynthesis	1	-1000	1000	0	2.6.1.11
CTR0104	acylphosphatase	cpd00001[c] + cpd00203[c] -> cpd00067[c] + cpd00009[c] + cpd00169[c]	CTG0560	CTG0560		Pyruvate metabolism	0	0	1000	0	3.6.1.7
CTR0105	Acetyl phosphate phosphohydrolase	cpd00001[c] + cpd00196[c] -> cpd00067[c] + cpd00009[c] + cpd00029[c]	CTG0560	CTG0560		Pyruvate metabolism	0	0	1000	0	3.6.1.7
CTT0003	Transport of acetate	cpd00067[c] + cpd00029[c] <=> cpd00067[e] + cpd00029[e]				Transport Reaction	1	-1000	1000	0
CTR0192	adenosine deaminase	cpd00067[c] + cpd00001[c] + cpd00182[c] -> cpd00013[c] + cpd00246[c]	CTG0155	CTG0155		Purine metabolism	0	0	1000	0	3.5.4.4
CTR0419	Transferases	cpd00024[c] + cpd02685[c] <=> cpd00023[c] + cpd03289[c]	CTG0287	CTG0287		Lysine biosynthesis	1	-1000	1000	0	2.6.1.-
CTR0545	4-amino-4-deoxychorismate pyruvate-lyase	cpd08210[c] -> cpd00067[c] + cpd00020[c] + cpd00443[c]				Folate biosynthesis	0	0	1000	0	4.1.3.38
CTR0546	chorismate:L-glutamine aminotransferase	cpd00053[c] + cpd00216[c] -> cpd00023[c] + cpd08210[c]	CTG0124	CTG0124		Folate biosynthesis	0	0	1000	0	2.6.1.85
CTR0269	adenosylcobyric acid synthase	4 cpd00001[c] + 4 cpd00053[c] + 4 cpd00002[c] + cpd03916[c] -> 4 cpd00067[c] + 4 cpd00023[c] + 4 cpd00009[c] + cpd03917[c] + 4 cpd00008[c]	CTG0518	CTG0518		Porphyrin and chlorophyll metabolism	0	0	1000	0	6.3.5.10
CTR0193	Adenine aminohydrolase	cpd00067[c] + cpd00001[c] + cpd00128[c] -> cpd00013[c] + cpd00226[c]	(CTG0158 or CTG0159)	CTG0158 CTG0159		Purine metabolism	0	0	1000	0	3.5.4.2
CTR0194	ATP:AMP phosphotransferase	cpd00002[c] + cpd00018[c] -> 2 cpd00008[c]	CTG0243	CTG0243		Purine metabolism	0	0	1000	0	2.7.4.3
CTR0195	adenylate kinase (Inorganic triphosphate)	cpd00018[c] + cpd00421[c] <=> cpd00008[c] + cpd00012[c]	CTG0243	CTG0243		Purine metabolism	1	-1000	1000	0	2.7.4.3
CTR0630	S-Adenosyl-L-methionine carboxy-lyase	cpd00067[c] + cpd00017[c] <=> cpd00011[c] + cpd00837[c]	CTG0130	CTG0130		Cysteine and methionine metabolism	1	-1000	1000	0	4.1.1.50
CTR0420	N6-Acetyl-LL-2,6-diaminoheptanedioate amidohydrolase	cpd00001[c] + cpd02685[c] <=> cpd00029[c] + cpd00504[c]	(CTG0176 or CTG0175)	CTG0175 CTG0176		Lysine biosynthesis	1	-1000	1000	0	3.5.1.47
CTR0270	adenosylcobinamide kinase	cpd00002[c] + cpd03918[c] -> cpd00067[c] + cpd00008[c] + cpd03919[c]	CTG0225	CTG0225		Porphyrin and chlorophyll metabolism	0	0	1000	0	2.7.1.156
CTR0271	adenosylcobinamide-GDP ribazoletransferase	cpd03920[c] + cpd03423[c] -> cpd00067[c] + cpd00166[c] + cpd00126[c]	CTG0216	CTG0216		Porphyrin and chlorophyll metabolism	0	0	1000	0	2.7.8.26
CTR0196	ADP-ribose ribophosphohydrolase	cpd00001[c] + cpd00251[c] -> 2 cpd00067[c] + cpd00018[c] + cpd00101[c]	CTG0151	CTG0151		Purine metabolism	0	0	1000	0	3.6.1.13
CTR0197	AMP:pyrophosphate phosphoribosyltransferase	cpd00012[c] + cpd00018[c] <=> cpd00128[c] + cpd00103[c]	CTG0332	CTG0332		Purine metabolism	1	-1000	1000	0	2.4.2.8
CTR0250	adenylyl-sulfate kinase	cpd00002[c] + cpd00193[c] -> cpd00067[c] + cpd00008[c] + cpd00044[c]	(CTG0268 or CTG0267)	CTG0267 CTG0268		Purine metabolism	0	0	1000	0	2.7.1.25
CTR0186	N6-(1,2-Dicarboxyethyl)AMP AMP-lyase	cpd02375[c] -> cpd00018[c] + cpd00106[c]	CTG0083	CTG0083		Purine metabolism	0	0	1000	0	4.3.2.2
CTR0198	1-(5'-Phosphoribosyl)-5-amino-4-(N-succinocarboxamide)-imidazole	cpd02921[c] -> cpd00106[c] + cpd02851[c]	CTG0083	CTG0083		Purine metabolism	0	0	1000	0	4.3.2.2
CTR0071	adenylyl-sulfate reductase	2 cpd00067[c] + cpd00015[c] + cpd00018[c] + cpd00081[c] <=> cpd00982[c] + cpd00193[c]	CTG0395	CTG0395		Sulfur metabolism	1	-1000	1000	0	1.8.99.2
CTR0187	IMP:L-aspartate ligase (GDP-forming)	cpd00038[c] + cpd00041[c] + cpd00114[c] -> 2 cpd00067[c] + cpd00009[c] + cpd00031[c] + cpd02375[c]	CTG0022	CTG0022		Purine metabolism	0	0	1000	0	6.3.4.4
CTR0572	AGAT2B	cpd00517[c] + 0.12 cpd17021[c] + 0.05 cpdcbe01[c] + 0.19 cpdcbe09[c] + 0.03 cpd11466[c] + 0.04 cpdcbe15[c] + 0.54 cpd11476[c] + 0.03 cpd12458[c] -> cpd11493[c] + cpd11422[c]				Fatty acid biosynthesis (lumped)	0	0	1000	0
CTR0304	L-Arogenate hydro-lyase (decarboxylating)	cpd00616[c] -> cpd00001[c] + cpd00011[c] + cpd00066[c]	CTG0045	CTG0045		Phenylalanine, tyrosine and tryptophan biosynthesis	0	0	1000	0	4.2.1.51
CTR0700	Agmatine iminohydrolase	cpd00001[c] + cpd00152[c] -> cpd00013[c] + cpd00341[c]				Arginine and proline metabolism	0	0	1000	0	3.5.3.12
CTR0690	N-Acetyl-L-glutamate-5-semialdehyde:NADP+ 5-oxidoreductase	cpd00006[c] + cpd00009[c] + cpd00918[c] <=> cpd00067[c] + cpd00005[c] + cpd02552[c]	CTG0437	CTG0437		Arginine biosynthesis	1	-1000	1000	0	1.2.1.38
CTR0016	(S)-2-Aceto-2-hydroxybutanoate:NADP+ oxidoreductase (isomerizing)	cpd00067[c] + cpd00498[c] -> cpd10162[c]	CTG0473	CTG0473		Valine, leucine and isoleucine biosynthesis	0	0	1000	0	1.1.1.86
CTR0017	(S)-2-Aceto-2-hydroxybutanoate pyruvate-lyase (carboxylating)	cpd00094[c] + cpd03049[c] <=> cpd00498[c] + cpd00056[c]	CTG0372	CTG0372		Valine, leucine and isoleucine biosynthesis	1	-1000	1000	0	2.2.1.6
CTR0609	S-Adenosyl-L-homocysteine hydrolase	cpd00001[c] + cpd00019[c] -> cpd00182[c] + cpd00135[c]				Cysteine and methionine metabolism	0	0	1000	0	3.3.1.1
CTR0610	S-Adenosyl-L-homocysteine homocysteinylribohydrolase	cpd00001[c] + cpd00019[c] -> cpd00128[c] + cpd02227[c]	CTG0192	CTG0192		Cysteine and methionine metabolism	0	0	1000	0	3.2.2.9
CTR0547	2-Amino-4-hydroxy-6-(erythro-1,2,3-trihydroxypropyl)	cpd03666[c] -> cpd00001[c] + cpd02978[c]	CTG0161	CTG0161		Folate biosynthesis	0	0	1000	0	3.5.4.16
CTR0611	O-acetyl-L-homoserine acetate-lyase	cpd00790[c] + cpd11421[c] + cpd00268[c] -> cpd00067[c] + cpd00029[c] + cpd00081[c] + cpd00135[c] + cpd11420[c]	(CTG0319 or CTG0316 or CTG0320 or CTG0317 or CTG0318)	CTG0316 CTG0317 CTG0318 CTG0319 CTG0320		Cysteine and methionine metabolism	0	0	1000	0	2.5.1.49
CTR0612	O-acetylhomoserine/O-acetylserine sulfhydrylase	cpd00790[c] + cpd00324[c] -> cpd00067[c] + cpd00029[c] + cpd00060[c]	(CTG0319 or CTG0316 or CTG0320 or CTG0317 or CTG0318)	CTG0316 CTG0317 CTG0318 CTG0319 CTG0320		Cysteine and methionine metabolism	0	0	1000	0	2.5.1.49
CTR0613	O-Acetyl-L-homoserine acetate-lyase (adding methanethiol)	cpd00790[c] + cpd00239[c] -> cpd00067[c] + cpd00029[c] + cpd00135[c]	(CTG0319 or CTG0316 or CTG0320 or CTG0317 or CTG0318)	CTG0316 CTG0317 CTG0318 CTG0319 CTG0320		Cysteine and methionine metabolism	0	0	1000	0	2.5.1.49
CTR0190	10-Formyltetrahydrofolate:5'-phosphoribosyl-5-amino-4-	cpd02851[c] + cpd00201[c] -> cpd02884[c] + cpd00087[c]	CTG0383	CTG0383		Purine metabolism	0	0	1000	0	2.1.2.3
CTR0199	1-(5-Phospho-D-ribosyl)-5-amino-4-imidazolecarboxylate carboxy-lyase	cpd00067[c] + cpd02893[c] <=> cpd00011[c] + cpd02140[c]	CTG0046	CTG0046		Purine metabolism	1	-1000	1000	0	4.1.1.21
CTR0604	D-AlanineD-Alanine ligase (ADP-forming)	cpd00002[c] + 2 cpd00117[c] -> cpd00067[c] + cpd00009[c] + cpd00008[c] + cpd00731[c]	CTG0034	CTG0034		D-Alanine metabolism	0	0	1000	0	6.3.2.4
CTR0602	L-Alanine racemase	cpd00035[c] <=> cpd00117[c]	(CTG0074 or CTG0075)	CTG0074 CTG0075		D-Alanine metabolism	1	-1000	1000	0	5.1.1.1
CTR0603	D-Alanine:2-oxoglutarate aminotransferase	cpd00024[c] + cpd00117[c] <=> cpd00020[c] + cpd00186[c]	(CTG0293 or CTG0294)	CTG0293 CTG0294		D-Alanine metabolism	1	-1000	1000	0	2.6.1.21
CTR0520	Glycerol:NAD+ oxidoreductase	cpd00003[c] + cpd00100[c] -> cpd00067[c] + cpd00004[c] + cpd00448[c]	(CTG0515 or CTG0516 or CTG0524 or CTG0514)	CTG0514 CTG0515 CTG0516 CTG0524		Glycerolipid metabolism	0	0	1000	0	1.1.1.72
CTR0467	Ethanol:NAD+ oxidoreductase	cpd00003[c] + cpd00363[c] <=> cpd00067[c] + cpd00004[c] + cpd00071[c]	(CTG0514 or CTG0517 or CTG0516 or CTG0515)	CTG0514 CTG0515 CTG0516 CTG0517		Glycolysis / Gluconeogenesis	1	-1000	1000	0	1.1.1.1
CTR0655	4-hydroxybutyrate dehydrogenase	cpd00067[c] + cpd00004[c] + cpd00199[c] <=> cpd00003[c] + cpd00728[c]	(CTG0478 or CTG0477)	CTG0477 CTG0478		Butanoate metabolism	1	-1000	1000	0	1.1.1.61
CTR0200	allantoinase	cpd00001[c] + cpd01092[c] <=> cpd00067[c] + cpd00388[c]	CTG0166	CTG0166		Purine metabolism	1	-1000	1000	0	3.5.2.5
CTR0018	(S)-2-Acetolactate methylmutase	cpd00067[c] + cpd00668[c] -> cpd02569[c]	CTG0473	CTG0473		Valine, leucine and isoleucine biosynthesis	0	0	1000	0	1.1.1.86
CTR0694	urea-1-carboxylate amidohydrolase	3 cpd00067[c] + cpd00001[c] + cpd00742[c] -> 2 cpd00013[c] + 2 cpd00011[c]	(CTG0172 or (CTG0174 and CTG0173))	CTG0172 CTG0173 CTG0174		Arginine biosynthesis	0	0	1000	0	3.5.1.54
CTR0656	2-Acetolactate pyruvate-lyase (carboxylating)	cpd00668[c] + cpd00056[c] <=> cpd00020[c] + cpd03049[c]	CTG0372	CTG0372		Butanoate metabolism	1	-1000	1000	0	2.2.1.6
CTR0326	N-Acetylmuramoyl-Ala amidohydrolase	cpd00001[c] + cpd01923[c] -> cpd00035[c] + cpd01757[c]	(CTG0180 or CTG0177 or CTG0181 or CTG0178 or CTG0182 or CTG0179 or CTG0183 or CTG0184 or CTG0185 or CTG0186)	CTG0177 CTG0178 CTG0179 CTG0180 CTG0181 CTG0182 CTG0183 CTG0184 CTG0185 CTG0186		Peptidoglycan biosynthesis	0	0	1000	0	3.5.1.28
CTR0526	S-adenosylmethioninamine:cadaverine 3-aminopropyltransferase	cpd00837[c] + cpd01155[c] -> cpd00067[c] + cpd00147[c] + cpd16379[c]	CTG0327	CTG0327		Glutathione metabolism	0	0	1000	0	2.5.1.16
CTR0081	4-alpha-glucanotransferase	cpd00179[c] + cpd01262[c] -> cpd00027[c] + cpd01399[c]	CTG0346	CTG0346		Starch and sucrose metabolism	0	0	1000	0	2.4.1.25
CTR0661	7,8-diaminonanoate transaminase	cpd00017[c] + cpd00800[c] -> cpd02701[c] + cpd00764[c]	(CTG0288 or CTG0289)	CTG0288 CTG0289		Biotin metabolism	0	0	1000	0	2.6.1.62
CTR0527	membrane alanyl aminopeptidase	cpd00001[c] + cpd01017[c] -> cpd00084[c] + cpd00033[c]	((CTG0190 or CTG0191) or (CTG0188 or CTG0189) or CTG0522)	CTG0188 CTG0189 CTG0190 CTG0191 CTG0522		Glutathione metabolism	0	0	1000	0	3.4.11.1
CTR0305	N-(5-Phospho-D-ribosyl)anthranilate:pyrophosphate	cpd00103[c] + cpd00093[c] -> cpd00012[c] + cpd02642[c]	CTG0339	CTG0339		Phenylalanine, tyrosine and tryptophan biosynthesis	0	0	1000	0	2.4.2.18
CTR0306	Chorismate pyruvate-lyase (amino-accepting)	cpd00053[c] + cpd00216[c] -> cpd00067[c] + cpd00020[c] + cpd00023[c] + cpd00093[c]	(CTG0124 and CTG0123)	CTG0123 CTG0124		Phenylalanine, tyrosine and tryptophan biosynthesis	0	0	1000	0	4.1.3.27
CTR0307	Chorismate pyruvate-lyase (amino-accepting)	cpd00013[c] + cpd00216[c] -> cpd00067[c] + cpd00001[c] + cpd00020[c] + cpd00093[c]	(CTG0124 and CTG0123)	CTG0123 CTG0124		Phenylalanine, tyrosine and tryptophan biosynthesis	0	0	1000	0	4.1.3.27
CTR0677	4-aminobutyrate aminotransferase	cpd00024[c] + cpd00085[c] <=> cpd00023[c] + cpd00191[c]	CTG0295	CTG0295		beta-Alanine metabolism	1	-1000	1000	0	2.6.1.19
CTR0596	alcophosphamide:NAD+ oxidoreductase	2 cpd00067[c] + cpd00004[c] + cpd04806[c] -> cpd00003[c] + cpd16365[c]	(CTG0514 or CTG0517 or CTG0516 or CTG0515)	CTG0514 CTG0515 CTG0516 CTG0517		Drug metabolism - cytochrome P450	0	0	1000	0	1.1.1.1
CTR0093	5-amino-6-(5-phosphoribitylamino)uracil:NADP+ 1'-oxidoreductase	cpd00067[c] + cpd00005[c] + cpd00931[c] -> cpd00006[c] + cpd02720[c]	CTG0502	CTG0502		Riboflavin metabolism	0	0	1000	0	1.1.1.193
CTT0049	Transport of arabinose	cpd00001[c] + cpd00002[c] + cpd00224[e] -> cpd00067[c] + cpd00009[c] + cpd00224[c] + cpd00008[c]				Transport Reaction	0	0	1000	0
CTR0348	L-Arabinose ketol-isomerase	cpd00224[c] <=> cpd00397[c]				Pentose and glucuronate interconversions	1	-1000	1000	0	5.3.1.4
CTR0701	L-arginine carboxy-lyase	cpd00067[c] + cpd00051[c] -> cpd00011[c] + cpd00152[c]	(CTG0135 or CTG0136)	CTG0135 CTG0136		Arginine and proline metabolism	0	0	1000	0	4.1.1.19
CTR0683	N-(L-Argininosuccinate) arginie-lyase	cpd02152[c] -> cpd00106[c] + cpd00051[c]	CTG0086	CTG0086		Arginine biosynthesis	0	0	1000	0	4.3.2.1
CTR0684	L-Citrulline:L-aspartate ligase (AMP-forming)	cpd00002[c] + cpd00041[c] + cpd00274[c] -> cpd00067[c] + cpd00012[c] + cpd00018[c] + cpd02152[c]	CTG0021	CTG0021		Arginine biosynthesis	0	0	1000	0	6.3.4.5
CTR0494	L-Aspartate-4-semialdehyde:NADP+ oxidoreductase (phosphorylating)	cpd00006[c] + cpd00009[c] + cpd00346[c] <=> cpd00067[c] + cpd00005[c] + cpd01977[c]	CTG0439	CTG0439		Glycine, serine and threonine metabolism	1	-1000	1000	0	1.2.1.11
CTR0614	O3-Acetyl-L-serine acetate-lyase (adding hydrogen sulfide)	cpd00268[c] + cpd00722[c] -> cpd00029[c] + cpd03456[c]	(CTG0320 or CTG0319 or CTG0321 or CTG0322)	CTG0319 CTG0320 CTG0321 CTG0322		Cysteine and methionine metabolism	0	0	1000	0	2.5.1.47
CTR0634	O3-Acetyl-L-serine acetate-lyase (adding hydrogen sulfide)	cpd00722[c] + cpd01078[c] -> cpd00029[c] + cpd03389[c]	(CTG0320 or CTG0319 or CTG0321 or CTG0322)	CTG0319 CTG0320 CTG0321 CTG0322		Cysteine and methionine metabolism	0	0	1000	0	2.5.1.47
CTR0732	L-Asparagine amidohydrolase	cpd00001[c] + cpd00132[c] -> cpd00013[c] + cpd00041[c]				Alanine, aspartate and glutamate metabolism	0	0	1000	0	3.5.1.1
CTR0733	L-aspartate:L-glutamine amido-ligase (AMP-forming)	cpd00001[c] + cpd00053[c] + cpd00002[c] + cpd00041[c] -> cpd00067[c] + cpd00023[c] + cpd00012[c] + cpd00018[c] + cpd00132[c]	(CTG0015 or CTG0014)	CTG0014 CTG0015		Alanine, aspartate and glutamate metabolism	0	0	1000	0	6.3.5.4
CTR0678	L-Aspartate 1-carboxy-lyase	cpd00067[c] + cpd00041[c] -> cpd00011[c] + cpd00085[c]	CTG0137	CTG0137		beta-Alanine metabolism	0	0	1000	0	4.1.1.11
CTR0731	L-Aspartate 4-carboxy-lyase	cpd00067[c] + cpd00041[c] -> cpd00011[c] + cpd00035[c]	CTG0300	CTG0300		Alanine, aspartate and glutamate metabolism	0	0	1000	0	4.1.1.12
CTR0115	carbamoyl-phosphate:L-aspartate carbamoyltransferase	cpd00041[c] + cpd00146[c] -> cpd00067[c] + cpd00009[c] + cpd00343[c]	CTG0380	CTG0380		Pyrimidine metabolism	0	0	1000	0	2.1.3.2
CTR0497	ATP:L-aspartate 4-phosphotransferase	cpd00002[c] + cpd00041[c] -> cpd00008[c] + cpd01977[c]	(CTG0249 or CTG0248)	CTG0248 CTG0249		Glycine, serine and threonine metabolism	0	0	1000	0	2.7.2.4
CTR0392	L-aspartate oxidase	cpd00041[c] + cpd11451[c] -> cpd00067[c] + cpd03470[c] + cpd12783[c]	CTG0410	CTG0410		Nicotinate and nicotinamide metabolism	0	0	1000	0	1.4.3.16
CTR0393	L-aspartate oxidase	cpd00106[c] + cpd00041[c] -> cpd00067[c] + cpd03470[c] + cpd00036[c]	CTG0410	CTG0410		Nicotinate and nicotinamide metabolism	0	0	1000	0	1.4.3.16
CTR0734	L-Aspartate ammonia-lyase	cpd00041[c] -> cpd00013[c] + cpd00106[c]	CTG0096	CTG0096		Alanine, aspartate and glutamate metabolism	0	0	1000	0	4.3.1.1
CTR0682	L-Aspartate:2-oxoglutarate aminotransferase	cpd00024[c] + cpd00041[c] <=> cpd00023[c] + cpd00032[c]	(CTG0300 or CTG0301 or CTG0305 or CTG0306 or CTG0302 or CTG0304 or CTG0303)	CTG0300 CTG0301 CTG0302 CTG0303 CTG0304 CTG0305 CTG0306		Arginine biosynthesis	1	-1000	1000	0	2.6.1.1
CTR0260	cholestanetriol 26-monooxygenase	cpd00003[c] + cpd03227[c] -> cpd00067[c] + cpd00004[c] + cpd03228[c]	(CTG0524 or CTG0516 or CTG0514 or CTG0515)	CTG0514 CTG0515 CTG0516 CTG0524		Primary bile acid biosynthesis	0	0	1000	0	1.14.13.15
CTR0666	ATP maintenance requirement	cpd00001[c] + cpd00002[c] -> cpd00067[c] + cpd00009[c] + cpd00008[c]				Biomass Synthesis	0	0	1000	0
CTR0436	1-(5-phospho-D-ribosyl)-ATP:pyrophosphate	cpd00012[c] + cpd01775[c] <=> cpd00002[c] + cpd00103[c]	CTG0340	CTG0340		Histidine metabolism	1	-1000	1000	0	2.4.2.17
CTR0662	Biotin:CoA ligase (AMP-forming);	cpd00067[c] + cpd00002[c] + cpd00104[c] -> cpd00012[c] + cpd03517[c]	CTG0026	CTG0026		Biotin metabolism	0	0	1000	0	6.3.4.15
CTR0583	biotin-carboxyl-carrier-protein:carbon-dioxide ligase (ADP-forming)	cpd00002[c] + cpd00242[c] + cpd12848[c] -> cpd00067[c] + cpd00009[c] + cpd00008[c] + cpd12543[c]	(CTG0007 or CTG0008)	CTG0007 CTG0008		Fatty acid biosynthesis	0	0	1000	0	6.3.4.14
CTT0004	Transport of biotin	cpd00067[e] + cpd00104[e] -> cpd00067[c] + cpd00104[c]	(CTG0527 or CTG0567)	CTG0527 CTG0567		Transport Reaction	0	0	1000	0
CTR0663	Dethiobiotin:sulfur sulfurtransferase	cpd00017[c] + cpd01311[c] + cpd00074[c] -> cpd00067[c] + cpd00060[c] + cpd00104[c] + cpd03091[c]	CTG0209	CTG0209		Biotin metabolism	0	0	1000	0	2.8.1.6
CTR0657	butyraldehyde:NAD+ oxidoreductase (CoA-acetylating)	cpd00067[c] + cpd00004[c] + cpd00120[c] -> cpd00003[c] + cpd00010[c] + cpd01011[c]	CTG0514	CTG0514		Butanoate metabolism	0	0	1000	0	1.2.1.10
CTR0658	butanol dehydrogenase	cpd00067[c] + cpd00004[c] + cpd01011[c] -> cpd00003[c] + cpd03662[c]	(CTG0517 or CTG0503 or CTG0433)	CTG0433 CTG0503 CTG0517		Butanoate metabolism	0	0	1000	0	1.1.1.-
CTT0005	Transport of butyrate	cpd00067[c] + cpd00211[c] <=> cpd00067[e] + cpd00211[e]	CTG0549	CTG0549		Transport Reaction	1	-1000	1000	0
CTR0573	C140	18 cpd00067[c] + 12 cpd00005[c] + cpd11494[c] + 6 cpd11492[c] -> 12 cpd00006[c] + 6 cpd00001[c] + 6 cpd00011[c] + 6 cpd11493[c] + cpd11466[c]				Fatty acid biosynthesis (lumped)	0	0	1000	0
CTR0574	C160	21 cpd00067[c] + 14 cpd00005[c] + cpd11494[c] + 7 cpd11492[c] -> 14 cpd00006[c] + 7 cpd00001[c] + 7 cpd00011[c] + 7 cpd11493[c] + cpd11476[c]				Fatty acid biosynthesis (lumped)	0	0	1000	0
CTR0575	C161	20 cpd00067[c] + 13 cpd00005[c] + cpd11494[c] + 7 cpd11492[c] -> 13 cpd00006[c] + 7 cpd00001[c] + 7 cpd00011[c] + 7 cpd11493[c] + cpdcbe09[c]				Fatty acid biosynthesis (lumped)	0	0	1000	0
CTR0576	C17CYC	cpd00017[c] + cpdcbe09[c] -> cpd00067[c] + cpd17021[c] + cpd00019[c]				Fatty acid biosynthesis (lumped)	0	0	1000	0
CTR0577	C180	24 cpd00067[c] + 16 cpd00005[c] + cpd11494[c] + 8 cpd11492[c] -> 16 cpd00006[c] + 8 cpd00001[c] + 8 cpd00011[c] + 8 cpd11493[c] + cpd12458[c]				Fatty acid biosynthesis (lumped)	0	0	1000	0
CTR0578	C181	23 cpd00067[c] + 15 cpd00005[c] + cpd11494[c] + 8 cpd11492[c] -> 15 cpd00006[c] + 8 cpd00001[c] + 8 cpd00011[c] + 8 cpd11493[c] + cpdcbe15[c]				Fatty acid biosynthesis (lumped)	0	0	1000	0
CTR0579	C197CYC	cpd00017[c] + cpdcbe15[c] -> cpd00067[c] + cpdcbe01[c] + cpd00019[c]				Fatty acid biosynthesis (lumped)	0	0	1000	0
CTR0430	cis-2-Methyl-5-isopropylhexa-2,5-dienoyl-CoA hydro-lyase	cpd00001[c] + cpd08743[c] -> cpd08744[c]	CTG0070	CTG0070		Limonene and pinene degradation	0	0	1000	0	4.2.1.17
CTR0696	argininosuccinate lyase	cpdcbe02[c] <=> cpd00106[c] + cpd00257[c]	CTG0086	CTG0086		Arginine biosynthesis	1	-1000	1000	0	4.3.2.1
CTR0667	carbohydrate synthesis for biomass	2.057 cpd00026[c] + 4.114 cpd00043[c] -> cpdcbe03[c] + 6.171 cpd00014[c]				Biomass Synthesis	0	0	1000	0
CTR0697	argininosuccinate synthase	cpd00002[c] + cpd00041[c] + cpdcbe22[c] <=> cpd00067[c] + cpd00012[c] + cpd00018[c] + cpdcbe02[c]	CTG0021	CTG0021		Arginine biosynthesis	1	-1000	1000	0	6.3.4.5
CTR0272	ATP:cobinamide Cobeta-adenosyltransferase	cpd00067[c] + cpd00002[c] + cpd03422[c] -> cpd03918[c] + cpd00421[c]	CTG0559	CTG0559		Porphyrin and chlorophyll metabolism	0	0	1000	0	2.5.1.17
CTR0695	ATP:carbamate phosphotransferase	cpd00013[c] + cpd00011[c] + cpd00002[c] -> 2 cpd00067[c] + cpd00008[c] + cpd00146[c]				Arginine biosynthesis	0	0	1000	0	2.7.2.2
CTR0698	ornithine carbamoyltransferase	cpd00146[c] + cpd05186[c] <=> cpd00009[c] + cpdcbe22[c]	CTG0379	CTG0379		Arginine biosynthesis	1	-1000	1000	0	2.1.3.3
CTR0116	hydrogen-carbonate:L-glutamine amido-ligase (ADP-forming,	cpd00001[c] + cpd00053[c] + 2 cpd00002[c] + cpd00242[c] -> 2 cpd00067[c] + cpd00023[c] + cpd00009[c] + 2 cpd00008[c] + cpd00146[c]	((CTG0012 or CTG0011) and (CTG0013 or CTG0010))	CTG0010 CTG0011 CTG0012 CTG0013		Pyrimidine metabolism	0	0	1000	0	6.3.5.5
CTR0261	chenodeoxycholoyltaurine amidohydrolase	cpd00001[c] + cpd03246[c] -> cpd01663[c] + cpd00210[c]	(CTG0181 or CTG0180 or CTG0179 or CTG0183 or CTG0184 or CTG0551 or CTG0185 or CTG0182 or CTG0568 or CTG0186)	CTG0179 CTG0180 CTG0181 CTG0182 CTG0183 CTG0184 CTG0185 CTG0186 CTG0551 CTG0568		Primary bile acid biosynthesis	0	0	1000	0	3.5.1.24
CTR0273	precorrin-6Y C5,15-methyltransferase	cpd00017[c] + cpd08373[c] -> cpd00019[c] + cpd14961[c]	CTG0388	CTG0388		Porphyrin and chlorophyll metabolism	0	0	1000	0	2.1.1.-
CTR0482	CDPdiacylglycerol:L-serine 3-O-phosphatidyltransferase	cpd11427[c] + cpd00054[c] -> cpd00067[c] + cpd00046[c] + cpd11455[c]				Glycine, serine and threonine metabolism	0	0	1000	0	2.7.8.8
CTR0047	ATP: 4-(Cytidine 5'-diphospho)-2-C-methyl-D-erythritol	cpd00002[c] + cpd08287[c] -> cpd00067[c] + cpd00008[c] + cpd08288[c]	CTG0275	CTG0275		Terpenoid backbone biosynthesis	0	0	1000	0	2.7.1.148
CTR0503	CTP:phosphatidate cytidyltransferase	cpd00067[c] + cpd00052[c] + cpd11422[c] -> cpd00012[c] + cpd11427[c]	CTG0227	CTG0227		Glycerophospholipid metabolism	0	0	1000	0	2.7.7.41
CTT0050	Transport of cellobiose	cpd00061[c] + cpd00158[e] -> cpd00020[c] + cpd02760[c]				Transport Reaction	0	0	1000	0
CTR0033	chloramphenicol acetyltransferase	cpd00022[c] + cpd00680[c] <=> cpd00010[c] + cpd02267[c]	CTG0366	CTG0366		Unassigned	1	-1000	1000	0	2.3.1.28
CTR0308	Chorismate pyruvatemutase	cpd00216[c] -> cpd00219[c]	CTG0045	CTG0045		Phenylalanine, tyrosine and tryptophan biosynthesis	0	0	1000	0	5.4.99.5
CTR0309	5-O-(1-Carboxyvinyl)-3-phosphoshikimate phosphate-lyase	cpd00932[c] -> cpd00009[c] + cpd00216[c]	CTG0097	CTG0097		Phenylalanine, tyrosine and tryptophan biosynthesis	0	0	1000	0	4.2.3.5
CTT0006	Transport of citrate	cpd00137[e] -> cpd00137[c]				Transport Reaction	0	0	1000	0
CTR0504	R07390	cpd11427[c] + cpd11652[c] -> cpd00067[c] + cpd00046[c] + cpd12801[c]				Glycerophospholipid metabolism	0	0	1000	0	2.7.8.-
CTR0505	R02030	2 cpd11652[c] <=> cpd00100[c] + cpd12801[c]				Glycerophospholipid metabolism	1	-1000	1000	0	2.7.8.-
CTT0007	Transport of cabon dioxide	cpd00011[c] -> cpd00011[e]				Transport Reaction	0	0	1000	0
CTR0274	cobalt-factor II C20-methyltransferase	cpd00017[c] + cpd08368[c] -> cpd00067[c] + cpd00019[c] + cpd08369[c]	CTG0391	CTG0391		Porphyrin and chlorophyll metabolism	0	0	1000	0	2.1.1.151
CTR0275	precorrin-3B C17-methyltransferase	cpd00017[c] + cpd08369[c] -> cpd00019[c] + cpd08370[c]	CTG0389	CTG0389		Porphyrin and chlorophyll metabolism	0	0	1000	0	2.1.1.131
CTR0276	cobalt-precorrin-4 methyltransferase	cpd00017[c] + cpd08370[c] <=> cpd00067[c] + cpd00019[c] + cpd08371[c]	CTG0393	CTG0393		Porphyrin and chlorophyll metabolism	1	-1000	1000	0	2.1.1.133
CTR0277	S-adenosyl-L-methionine:precorrin-4 C20-methyltransferase	cpd00017[c] + cpd01620[c] -> 2 cpd00067[c] + cpd00019[c] + cpd03420[c]	CTG0391	CTG0391		Porphyrin and chlorophyll metabolism	0	0	1000	0	2.1.1.130
CTR0278	precorrin-6A reductase	cpd00067[c] + cpd00005[c] + cpd08372[c] -> cpd00006[c] + cpd08373[c]	CTG0423	CTG0423		Porphyrin and chlorophyll metabolism	0	0	1000	0	1.3.1.54
CTR0279	precorrin-6Y C5,15-methyltransferase	cpd00017[c] + cpd14961[c] -> cpd00067[c] + cpd00011[c] + cpd00019[c] + cpd08375[c]	CTG0525	CTG0525		Porphyrin and chlorophyll metabolism	0	0	1000	0	2.1.1.-
CTR0280	precorrin-8X methylmutase	cpd08375[c] <=> cpd03421[c]	CTG0053	CTG0053		Porphyrin and chlorophyll metabolism	1	-1000	1000	0	5.4.1.2
CTR0638	Citrate Synthase	cpd00001[c] + cpd00022[c] + cpd00032[c] -> cpd00067[c] + cpd00010[c] + cpd00137[c]	CTG0352	CTG0352		Citrate cycle (TCA cycle)	0	0	1000	0	2.3.3.3
CTR0120	UTP:ammonia ligase(ADP-forming)	cpd00013[c] + cpd00002[c] + cpd00062[c] -> 2 cpd00067[c] + cpd00009[c] + cpd00008[c] + cpd00052[c]	CTG0025	CTG0025		Pyrimidine metabolism	0	0	1000	0	6.3.4.2
CTR0121	UTP:ammonia ligase(ADP-forming)	cpd00001[c] + cpd00053[c] + cpd00002[c] + cpd00062[c] -> 2 cpd00067[c] + cpd00023[c] + cpd00009[c] + cpd00008[c] + cpd00052[c]	CTG0025	CTG0025		Pyrimidine metabolism	0	0	1000	0	6.3.4.2
CTR0281	ATP:cob(I)yrinic acid-a,c-diamide Cobeta-adenosyltransferase	cpd00067[c] + cpd00002[c] + cpd03915[c] -> cpd03916[c] + cpd00421[c]	CTG0559	CTG0559		Porphyrin and chlorophyll metabolism	0	0	1000	0	2.5.1.17
CTR0282	cobyrinic acid a,c-diamide synthase	2 cpd00001[c] + 2 cpd00053[c] + 2 cpd00002[c] + cpd03421[c] -> 2 cpd00067[c] + 2 cpd00023[c] + 2 cpd00009[c] + 2 cpd00008[c] + cpd03914[c]	CTG0018	CTG0018		Porphyrin and chlorophyll metabolism	0	0	1000	0	6.3.1.-
CTR0615	L-Cysteine hydrogen-sulfide-lyase	cpd00001[c] + cpd00084[c] -> cpd00013[c] + cpd00020[c] + cpd00239[c]	CTG0080	CTG0080		Cysteine and methionine metabolism	0	0	1000	0	4.4.1.8
CTR0631	O3-Acetyl-L-serine acetate-lyase (adding hydrogen sulfide)	cpd00239[c] + cpd00722[c] -> cpd00067[c] + cpd00029[c] + cpd00084[c]	(CTG0322 or CTG0321 or CTG0319 or CTG0320)	CTG0319 CTG0320 CTG0321 CTG0322		Cysteine and methionine metabolism	0	0	1000	0	2.5.1.47
CTR0605	3-Sulfino-L-alanine 4-carboxy-lyase	2 cpd00067[c] + cpd00467[c] -> cpd00035[c] + cpd06201[c]	CTG0300	CTG0300		Cysteine and methionine metabolism	0	0	1000	0	4.1.1.12
CTR0616	L-Cysteine:2-oxoglutarate aminotransferase	cpd00024[c] + cpd00084[c] <=> cpd00023[c] + cpd00706[c]	(CTG0301 or CTG0305 or CTG0304 or CTG0303 or CTG0302 or CTG0300 or CTG0298 or CTG0297 or CTG0299 or CTG0306)	CTG0297 CTG0298 CTG0299 CTG0300 CTG0301 CTG0302 CTG0303 CTG0304 CTG0305 CTG0306		Cysteine and methionine metabolism	1	-1000	1000	0	2.6.1.1
CTR0480	L-cystathionine cysteine-lyase	cpd00001[c] + cpd00424[c] -> cpd00013[c] + cpd00094[c] + cpd00084[c]	CTG0080	CTG0080		Glycine, serine and threonine metabolism	0	0	1000	0	4.4.1.1
CTR0479	L-serine hydro-lyase	cpd00135[c] + cpd00054[c] -> cpd00001[c] + cpd00424[c]				Glycine, serine and threonine metabolism	0	0	1000	0	4.2.1.22
CTR0122	Cytidine aminohydrolase	cpd00067[c] + cpd00001[c] + cpd00367[c] -> cpd00013[c] + cpd00249[c]	CTG0154	CTG0154		Pyrimidine metabolism	0	0	1000	0	3.5.4.5
CTR0123	ATP:cytidine 5'-phosphotransferase	cpd00002[c] + cpd00367[c] -> cpd00067[c] + cpd00008[c] + cpd00046[c]	CTG0557	CTG0557		Pyrimidine metabolism	0	0	1000	0	2.7.1.48
CTR0124	UTP:cytidine 5'-phosphotransferase	cpd00038[c] + cpd00367[c] -> cpd00067[c] + cpd00031[c] + cpd00046[c]	CTG0557	CTG0557		Pyrimidine metabolism	0	0	1000	0	2.7.1.48
CTR0125	ITP:cytidine 5'-phosphotransferase	cpd00367[c] + cpd00068[c] -> cpd00067[c] + cpd00046[c] + cpd00090[c]	(CTG0558 or CTG0244)	CTG0244 CTG0558		Pyrimidine metabolism	0	0	1000	0	2.7.1.48
CTR0126	dATP:cytidine 5'-phosphotransferase	cpd00367[c] + cpd00115[c] -> cpd00067[c] + cpd00046[c] + cpd00177[c]				Pyrimidine metabolism	0	0	1000	0	2.7.1.48
CTR0127	dGTP:cytidine 5'-phosphotransferase	cpd00367[c] + cpd00241[c] -> cpd00067[c] + cpd00046[c] + cpd00295[c]				Pyrimidine metabolism	0	0	1000	0	2.7.1.48
CTR0128	dTTP:cytidine 5'-phosphotransferase	cpd00367[c] + cpd00357[c] -> cpd00067[c] + cpd00046[c] + cpd00297[c]				Pyrimidine metabolism	0	0	1000	0	2.7.1.48
CTR0129	dCTP:cytidine 5'-phosphotransferase	cpd00367[c] + cpd00356[c] -> cpd00067[c] + cpd00046[c] + cpd00533[c]				Pyrimidine metabolism	0	0	1000	0	2.7.1.48
CTR0130	dUTP:cytidine 5'-phosphotransferase	cpd00367[c] + cpd00358[c] -> cpd00067[c] + cpd00046[c] + cpd00978[c]				Pyrimidine metabolism	0	0	1000	0	2.7.1.48
CTR0131	uridine kinase	cpd00062[c] + cpd00367[c] -> cpd00067[c] + cpd00014[c] + cpd00046[c]	CTG0557	CTG0557		Pyrimidine metabolism	0	0	1000	0	2.7.1.48
CTR0132	ATP:CMP phosphotransferase	cpd00002[c] + cpd00046[c] -> cpd00008[c] + cpd00096[c]	(CTG0244 or CTG0558)	CTG0244 CTG0558		Pyrimidine metabolism	0	0	1000	0	2.7.4.14
CTR0133	ATP:CMP phosphotransferase	cpd00002[c] + cpd00206[c] -> cpd00008[c] + cpd00533[c]	(CTG0558 or CTG0244)	CTG0244 CTG0558		Pyrimidine metabolism	0	0	1000	0	2.7.4.14
CTR0201	ATP:AMP phosphotransferase	cpd00002[c] + cpd00294[c] <=> cpd00008[c] + cpd00177[c]	CTG0243	CTG0243		Purine metabolism	1	-1000	1000	0	2.7.4.3
CTR0524	ATP:1,2-diacylglycerol 3-phosphotransferase	cpd00002[c] + cpd11423[c] -> cpd00067[c] + cpd00008[c] + cpd11422[c]	CTG0279	CTG0279		Glycerolipid metabolism	0	0	1000	0	2.7.1.107
CTR0421	meso-2,6-Diaminoheptanedioate carboxy-lyase	cpd00067[c] + cpd00516[c] -> cpd00011[c] + cpd00039[c]	CTG0134	CTG0134		Lysine biosynthesis	0	0	1000	0	4.1.1.20
CTR0422	LL-2,6-Diaminoheptanedioate 2-epimerase	cpd00504[c] <=> cpd00516[c]	CTG0071	CTG0071		Lysine biosynthesis	1	-1000	1000	0	5.1.1.7
CTR0094	D-ribulose 5-phosphate formate-lyase	cpd00171[c] -> cpd00067[c] + cpd11225[c] + cpd00047[c]	CTG0122	CTG0122		Riboflavin metabolism	0	0	1000	0	4.1.99.12
CTR0134	dCMP aminohydrolase	cpd00067[c] + cpd00001[c] + cpd00206[c] -> cpd00013[c] + cpd00299[c]	CTG0162	CTG0162		Pyrimidine metabolism	0	0	1000	0	3.5.4.12
CTR0048	undecaprenyl diphosphate synthase	cpdcbe05[c] + cpd00113[c] -> cpd00012[c] + cpd02229[c]	(CTG0323 or CTG0324)	CTG0323 CTG0324		Terpenoid backbone biosynthesis	0	0	1000	0	2.5.1.31
CTR0135	dCTP aminohydrolase	cpd00067[c] + cpd00001[c] + cpd00356[c] -> cpd00013[c] + cpd00358[c]				Pyrimidine metabolism	0	0	1000	0	3.5.4.13
CTR0136	CTP aminohydrolase	cpd00067[c] + cpd00001[c] + cpd00052[c] -> cpd00013[c] + cpd00062[c]				Pyrimidine metabolism	0	0	1000	0	3.5.4.13
CTR0137	Deoxycytidine aminohydrolase	cpd00067[c] + cpd00001[c] + cpd00654[c] -> cpd00013[c] + cpd00412[c]	CTG0154	CTG0154		Pyrimidine metabolism	0	0	1000	0	3.5.4.5
CTR0432	ATP:5-dehydro-2-deoxy-D-gluconate 6-phosphotransferase	cpd00002[c] + cpd04242[c] -> 2 cpd00067[c] + cpd00008[c] + cpd02721[c]	CTG0254	CTG0254		Inositol phosphate metabolism	0	0	1000	0	2.7.1.92
CTR0310	Phosphoenolpyruvate:D-erythrose-4-phosphate	cpd00001[c] + cpd00061[c] + cpd00236[c] -> cpd00009[c] + cpd02857[c]	CTG0315	CTG0315		Phenylalanine, tyrosine and tryptophan biosynthesis	0	0	1000	0	2.5.1.54
CTR0034	diguanylate cyclase	2 cpd00038[c] <=> 2 cpd00012[c] + cpd15167[c]	CTG0224	CTG0224		Unassigned	1	-1000	1000	0	2.7.7.65
CTR0202	ATP:(d)GMP phosphotransferase	cpd00002[c] + cpd00296[c] <=> cpd00008[c] + cpd00295[c]	CTG0241	CTG0241		Purine metabolism	1	-1000	1000	0	2.7.4.8
CTR0468	glyceraldehyde-3-phosphate dehydrogenase	cpd00006[c] + cpd00001[c] + cpd00102[c] -> 2 cpd00067[c] + cpd00005[c] + cpd00169[c]				Glycolysis / Gluconeogenesis	0	0	1000	0	1.2.1.9
CTR0357	2,3-Dihydroxy-3-methylbutanoate hydro-lyase	cpd02498[c] -> cpd00001[c] + cpd00123[c]	CTG0102	CTG0102		Pantothenate and CoA biosynthesis	0	0	1000	0	4.2.1.9
CTR0019	(R)-2,3-Dihydroxy-3-methylpentanoate hydro-lyase	cpd02535[c] -> cpd00001[c] + cpd00508[c]	CTG0102	CTG0102		Valine, leucine and isoleucine biosynthesis	0	0	1000	0	4.2.1.9
CTR0411	2,3,4,5-Tetrahydrodipicolinate:NAD+ oxidoreductase	cpd00067[c] + cpd00004[c] + cpd02120[c] -> cpd00003[c] + cpd02465[c]				Monobactam biosynthesis	0	0	1000	0	1.3.1.26
CTR0412	2,3,4,5-Tetrahydrodipicolinate:NADP+ oxidoreductase	cpd00067[c] + cpd00005[c] + cpd02120[c] -> cpd00006[c] + cpd02465[c]	CTG0453	CTG0453		Monobactam biosynthesis	0	0	1000	0	1.17.1.8
CTR0423	L-Aspartate-4-semialdehyde hydro-lyase (adding pyruvate and	cpd00020[c] + cpd00346[c] -> cpd00067[c] + 2 cpd00001[c] + cpd02120[c]				Lysine biosynthesis	0	0	1000	0	4.2.1.52
CTR0587	5,6-dihydro-5-fluorouracil amidohydrolase	cpd00001[c] + cpd16434[c] -> 2 cpd00067[c] + cpd16435[c]	CTG0168	CTG0168		Drug metabolism - other enzymes	0	0	1000	0	3.5.2.2
CTR0375	5,6,7,8-Tetrahydrofolate:NADP+ oxidoreductase	cpd00067[c] + cpd00005[c] + cpd00330[c] -> cpd00006[c] + cpd00087[c]	CTG0408	CTG0408		One carbon pool by folate	0	0	1000	0	1.5.1.3
CTR0382	5,6,7,8-Tetrahydrofolate:NAD+ oxidoreductase	cpd00067[c] + cpd00004[c] + cpd00330[c] -> cpd00003[c] + cpd00087[c]	CTG0408	CTG0408		One carbon pool by folate	0	0	1000	0	1.5.1.3
CTR0548	7,8-dihydropteroate:L-glutamate ligase	cpd00023[c] + cpd00002[c] + cpd00683[c] -> cpd00067[c] + cpd00009[c] + cpd00008[c] + cpd00330[c]	CTG0036	CTG0036		Folate biosynthesis	0	0	1000	0	(6.3.2.17 or 6.3.2.12)
CTR0020	(R)-2,3-Dihydroxy-3-methylbutanoate:NADP+ oxidoreductase	cpd00006[c] + cpd02498[c] <=> cpd00005[c] + cpd02569[c]	CTG0473	CTG0473		Valine, leucine and isoleucine biosynthesis	1	-1000	1000	0	1.1.1.86
CTR0037	1,4-dihydroxy-2-naphthoyl-CoA thioesterase	cpd00001[c] + cpd11217[c] -> 4 cpd00067[c] + cpd00010[c] + cpd02295[c]				Ubiquinone and other terpenoid-quinone biosynthesis	0	0	1000	0	3.1.2.-
CTR0549	dihydroneopterin aldolase	cpd02961[c] -> cpd00954[c] + cpd00229[c]	CTG0126	CTG0126		Folate biosynthesis	0	0	1000	0	4.1.2.25
CTR0138	dihydoorotic acid dehydrogenase (quinone8)	cpd00282[c] + cpd11669[c] -> cpd00247[c] + cpd11665[c]				Pyrimidine metabolism	0	0	1000	0	1.3.3.1
CTR0139	dihydroorotic acid (menaquinone-8)	cpd11451[c] + cpd00282[c] -> cpd12783[c] + cpd00247[c]				Pyrimidine metabolism	0	0	1000	0	1.3.3.1
CTR0140	(S)-dihydroorotate amidohydrolase	cpd00001[c] + cpd00282[c] <=> cpd00067[c] + cpd00343[c]	CTG0167	CTG0167		Pyrimidine metabolism	1	-1000	1000	0	3.5.2.3
CTR0118	5,6-Dihydrouracil amidohydrolase	cpd00001[c] + cpd00337[c] <=> cpd00067[c] + cpd01720[c]	CTG0168	CTG0168		Pyrimidine metabolism	1	-1000	1000	0	3.5.2.2
CTR0141	5,6-Dihydrothymine amidohydrolase	cpd00001[c] + cpd00673[c] <=> cpd00067[c] + cpd03034[c]	CTG0168	CTG0168		Pyrimidine metabolism	1	-1000	1000	0	3.5.2.2
CTR0095	2,5-Diamino-6-hydroxy-4-(5-phosphoribosylamino)-pyrimidine	cpd00067[c] + cpd00001[c] + cpd00957[c] -> cpd00013[c] + cpd00931[c]	CTG0502	CTG0502		Riboflavin metabolism	0	0	1000	0	3.5.4.26
CTR0550	2-Amino-4-hydroxy-6-hydroxymethyl-7,8-dihydropteridine:4-	cpd00443[c] + cpd00954[c] -> cpd00001[c] + cpd00683[c]	CTG0328	CTG0328		Folate biosynthesis	0	0	1000	0	2.5.1.15
CTR0311	3-Dehydroquinate hydro-lyase	cpd00699[c] <=> cpd00001[c] + cpd01716[c]	CTG0255	CTG0255		Phenylalanine, tyrosine and tryptophan biosynthesis	1	-1000	1000	0	4.2.1.10
CTR0312	2-Dehydro-3-deoxy-D-arabino-heptonate 7-phosphate phosphate-lyase	cpd02857[c] -> cpd00009[c] + cpd00699[c]	CTG0098	CTG0098		Phenylalanine, tyrosine and tryptophan biosynthesis	0	0	1000	0	4.2.3.4
CTR0029	2,5-didehydrogluconate reductase	cpd00067[c] + cpd00005[c] + cpd01793[c] -> cpd00006[c] + cpd03889[c]	CTG0491	CTG0491		Unassigned	0	0	1000	0	1.1.1.274
CTR0049	4-hydroxy-3-methylbut-2-enyl diphosphate reductase	cpd00067[c] + cpd00005[c] + cpd08615[c] -> cpd00006[c] + cpd00001[c] + cpd00202[c]	CTG0450	CTG0450		Terpenoid backbone biosynthesis	0	0	1000	0	1.17.1.2
CTR0050	Dimethylallyl-diphosphate:isopentenyl-diphosphate	cpd00113[c] + cpd00202[c] -> cpd00012[c] + cpd00283[c]	CTG0329	CTG0329		Terpenoid backbone biosynthesis	0	0	1000	0	2.5.1.10
CTR0021	(R)-2,3-Dihydroxy-3-methylpentanoate:NADP+ oxidoreductase	cpd00006[c] + cpd02535[c] <=> cpd00005[c] + cpd10162[c]	CTG0473	CTG0473		Valine, leucine and isoleucine biosynthesis	1	-1000	1000	0	1.1.1.86
CTR0051	isopentenyl-diphosphate:NAD+ oxidoreductase	cpd00067[c] + cpd00004[c] + cpd08615[c] -> cpd00001[c] + cpd00003[c] + cpd00202[c]	CTG0450	CTG0450		Terpenoid backbone biosynthesis	0	0	1000	0	1.17.1.2
CTR0668	DNA synthesis for biomass	4.394 cpd00001[c] + 4.394 cpd00002[c] + 1.102 cpd00115[c] + 0.471 cpd00241[c] + 1.135 cpd00357[c] + 0.536 cpd00356[c] -> 4.394 cpd00009[c] + 4.394 cpd00008[c] + 3.244 cpd00012[c] + cpd11461[c]				Biomass Synthesis	0	0	1000	0
CTR0394	Deamino-NAD+ nucleotidohydrolase	cpd00001[c] + cpd00638[c] -> 2 cpd00067[c] + cpd00018[c] + cpd00873[c]	CTG0143	CTG0143		Nicotinate and nicotinamide metabolism	0	0	1000	0	3.6.1.9
CTR0559	Dihydroneopterin monophosphate dephosphorylase	cpd00001[c] + cpd03521[c] -> cpd00009[c] + cpd02961[c]				Folate biosynthesis	0	0	1000	0	3.6.1.-
CTR0386	reduced ferredoxin:dinitrogen oxidoreductase (ATP-hydrolysing)	16 cpd00001[c] + 16 cpd00002[c] + 4 cpd11620[c] + cpd00528[c] -> 6 cpd00067[c] + 2 cpd00013[c] + 16 cpd00009[c] + 16 cpd00008[c] + 4 cpd11621[c] + cpd11640[c]	((CTG0448 or CTG0444 or CTG0440 or CTG0441) or (CTG0447 or CTG0442 or CTG0443) or (CTG0446 or CTG0449 or CTG0445))	CTG0440 CTG0441 CTG0442 CTG0443 CTG0444 CTG0445 CTG0446 CTG0447 CTG0448 CTG0449		Nitrogen metabolism	0	0	1000	0	1.18.6.1
CTR0560	Dihydroneopterin triphosphate pyrophosphatase	cpd00001[c] + cpd02978[c] -> cpd00067[c] + cpd00012[c] + cpd03521[c]				Folate biosynthesis	0	0	1000	0	3.6.1.-
CTR0588	5'-deoxy-5-fluorocytidine aminohydrolase	3 cpd00067[c] + cpd00001[c] + cpd16439[c] -> cpd00013[c] + cpd16329[c]	CTG0154	CTG0154		Drug metabolism - other enzymes	0	0	1000	0	3.5.4.5
CTR0358	ATP:dephospho-CoA 3'-phosphotransferase	cpd00002[c] + cpd00655[c] -> cpd00067[c] + cpd00008[c] + cpd00010[c]	CTG0269	CTG0269		Pantothenate and CoA biosynthesis	0	0	1000	0	2.7.1.24
CTR0359	(R)-Pantoate:NADP+ 2-oxidoreductase	cpd00006[c] + cpd00408[c] <=> cpd00067[c] + cpd00005[c] + cpd00712[c]	(CTG0473 or CTG0573)	CTG0473 CTG0573		Pantothenate and CoA biosynthesis	1	-1000	1000	0	1.1.1.169
CTR0339	2-Deoxy-D-ribose-5-phosphate acetaldehyde-lyase	cpd00510[c] <=> cpd00071[c] + cpd00102[c]				Pentose phosphate pathway	1	-1000	1000	0	4.1.2.4
CTR0142	ATP:dTMP phosphotransferase	cpd00002[c] + cpd00298[c] <=> cpd00008[c] + cpd00297[c]	CTG0240	CTG0240		Pyrimidine metabolism	1	-1000	1000	0	2.7.4.9
CTR0181	dihydrothymine dehydrogenase	cpd00006[c] + cpd00337[c] <=> cpd00067[c] + cpd00005[c] + cpd00092[c]	CTG0424	CTG0424		Pyrimidine metabolism	1	-1000	1000	0	1.3.1.2
CTR0143	ATP:deoxyuridine 5'-phosphotransferase	cpd00002[c] + cpd00412[c] -> cpd00067[c] + cpd00008[c] + cpd00299[c]	CTG0271	CTG0271		Pyrimidine metabolism	0	0	1000	0	2.7.1.21
CTR0144	deoxyuridine:orthophosphate 2-deoxy-D-ribosyltransferase;	cpd00009[c] + cpd00412[c] -> cpd00092[c] + cpd00509[c]	CTG0343	CTG0343		Pyrimidine metabolism	0	0	1000	0	2.4.2.1
CTR0145	dUTP nucleotidohydrolase	cpd00001[c] + cpd00358[c] -> cpd00067[c] + cpd00012[c] + cpd00299[c]	CTG0149	CTG0149		Pyrimidine metabolism	0	0	1000	0	3.6.1.23
CTR0052	1-Deoxy-D-xylulose-5-phosphate isomeroreductase	cpd00006[c] + cpd08286[c] <=> cpd00067[c] + cpd00005[c] + cpd08289[c]	CTG0494	CTG0494		Terpenoid backbone biosynthesis	1	-1000	1000	0	1.1.1.267
CTR0039	1-Deoxy-D-xylulose-5-phosphate pyruvate-lyase (carboxylating)	cpd00067[c] + cpd00020[c] + cpd00102[c] -> cpd00011[c] + cpd08289[c]	CTG0371	CTG0371		Thiamine metabolism	0	0	1000	0	2.2.1.7
CTR0002	D-erythrose 4-phosphate:NAD+ oxidoreductase	cpd00001[c] + cpd00003[c] + cpd00236[c] <=> 2 cpd00067[c] + cpd00004[c] + cpd02147[c]	CTG0438	CTG0438		Vitamin B6 metabolism	1	-1000	1000	0	1.2.1.72
CTR0570	(S)-3-Hydroxybutanoyl-CoA hydro-lyase	cpd00842[c] <=> cpd00001[c] + cpd00650[c]	CTG0070	CTG0070		Fatty acid degradation	1	-1000	1000	0	4.2.1.17
CTR0012	(S)-3-Hydroxyisobutyryl-CoA hydro-lyase	cpd00001[c] + cpd02187[c] <=> cpd03572[c]	CTG0070	CTG0070		Valine, leucine and isoleucine degradation	1	-1000	1000	0	4.2.1.17
CTR0562	(S)-Hydroxyhexanoyl-CoA hydro-lyase	cpd03122[c] <=> cpd00001[c] + cpd03125[c]	CTG0070	CTG0070		Fatty acid elongation	1	-1000	1000	0	4.2.1.17
CTR0563	(S)-Hydroxyoctanoyl-CoA hydro-lyase	cpd03120[c] <=> cpd00001[c] + cpd03130[c]	CTG0070	CTG0070		Fatty acid elongation	1	-1000	1000	0	4.2.1.17
CTR0564	(S)-Hydroxydecanoyl-CoA hydro-lyase	cpd03118[c] <=> cpd00001[c] + cpd03129[c]	CTG0070	CTG0070		Fatty acid elongation	1	-1000	1000	0	4.2.1.17
CTR0565	(S)-3-Hydroxydodecanoyl-CoA hydro-lyase	cpd03116[c] <=> cpd00001[c] + cpd02060[c]	CTG0070	CTG0070		Fatty acid elongation	1	-1000	1000	0	4.2.1.17
CTR0566	(S)-3-Hydroxytetradecanoyl-CoA hydro-lyase	cpd03115[c] <=> cpd00001[c] + cpd03127[c]	CTG0070	CTG0070		Fatty acid elongation	1	-1000	1000	0	4.2.1.17
CTR0567	(S)-3-Hydroxyhexadecanoyl-CoA hydro-lyase	cpd03113[c] <=> cpd00001[c] + cpd03126[c]	CTG0070	CTG0070		Fatty acid elongation	1	-1000	1000	0	4.2.1.17
CTR0013	(2S,3S)-3-Hydroxy-2-methylbutanoyl-CoA hydro-liase	cpd02691[c] <=> cpd00001[c] + cpd02125[c]	CTG0070	CTG0070		Valine, leucine and isoleucine degradation	1	-1000	1000	0	4.2.1.17
CTR0702	L-erythro-4-Hydroxyglutamate:2-oxoglutarate aminotransferase	cpd00024[c] + cpd01974[c] -> cpd00023[c] + cpd00830[c]	(CTG0301 or CTG0305 or CTG0304 or CTG0303 or CTG0302 or CTG0300 or CTG0298 or CTG0297 or CTG0299 or CTG0306)	CTG0297 CTG0298 CTG0299 CTG0300 CTG0301 CTG0302 CTG0303 CTG0304 CTG0305 CTG0306		Arginine and proline metabolism	0	0	1000	0	2.6.1.1
CTR0703	D-Aspartate:2-oxoglutarate aminotransferase	cpd00032[c] + cpd01974[c] -> cpd00320[c] + cpd00830[c]	(CTG0293 or CTG0294)	CTG0293 CTG0294		Arginine and proline metabolism	0	0	1000	0	2.6.1.21
CTR0681	4-(Ethylamino)-2-hydroxy-6-(isopropylamino)-1,3,5-triazine	cpd00001[c] + cpd05640[c] <=> cpd05639[c] + cpd00099[c]	CTG0153	CTG0153		Atrazine degradation	1	-1000	1000	0	3.5.99.3
CTR0469	2-Phospho-D-glucerate hydro-lyase	cpd00482[c] <=> cpd00001[c] + cpd00061[c]	CTG0119	CTG0119		Glycolysis / Gluconeogenesis	1	-1000	1000	0	4.2.1.11
CTR0551	Formamidopyrimidine nucleoside triphosphate 7,8-8,9-dihydrolase	cpd00001[c] + cpd03518[c] -> 2 cpd00067[c] + cpd00047[c] + cpd03519[c]	CTG0161	CTG0161		Folate biosynthesis	0	0	1000	0	3.5.4.16
CTR0414	D-Fructose-1,6-bisphosphate D-glyceraldehyde-3-phosphate-lyase	cpd00290[c] <=> cpd00102[c] + cpd00095[c]	CTG0127	CTG0127		Methane metabolism	1	-1000	1000	0	4.1.2.13
CTR0540	D-Fructose 1-phosphate D-glyceraldehyde-3-phosphate-lyase	cpd00802[c] <=> cpd00448[c] + cpd00095[c]	CTG0127	CTG0127		Fructose and mannose metabolism	1	-1000	1000	0	4.1.2.13
CTR0649	Sedoheptulose 1,7-bisphosphate D-glyceraldehyde-3-phosphate-lyase	cpd00349[c] <=> cpd00236[c] + cpd00095[c]	CTG0127	CTG0127		Carbon fixation in photosynthetic organisms	1	-1000	1000	0	4.1.2.13
CTR0415	D-Fructose-1,6-bisphosphate 1-phosphohydrolase	cpd00001[c] + cpd00290[c] -> cpd00009[c] + cpd00072[c]	CTG0201	CTG0201		Methane metabolism	0	0	1000	0	3.1.3.11
CTR0446	ferredoxin hydrogenase	2 cpd00067[c] + cpd11620[c] -> cpd11621[c] + cpd11640[c]	(CTG0460 or CTG0461)	CTG0460 CTG0461		Unassigned	0	0	1000	0	1.12.7.2
CTR0447	Ion-translocating oxidoreductase	2 cpd00067[c] + cpd00003[c] + cpd11620[c] -> cpd00067[e] + cpd00004[c] + cpd11621[c]	(CTG0579 and CTG0580 and CTG0581 and CTG0582 and CTG0583)	CTG0579 CTG0580 CTG0581 CTG0582 CTG0583		Unassigned	0	0	1000	0	7.2.1.2
CTR0096	ATP:FMN adenylyltransferase	cpd00067[c] + cpd00002[c] + cpd00050[c] -> cpd00012[c] + cpd00015[c]	CTG0266	CTG0266		Riboflavin metabolism	0	0	1000	0	2.7.7.2
CTR0589	5-fluorouridine monophosphate:diphosphate	3 cpd00067[c] + cpd00103[c] + cpd04810[c] <=> cpd00012[c] + cpd16438[c]	CTG0342	CTG0342		Drug metabolism - other enzymes	1	-1000	1000	0	2.4.2.10
CTR0552	2-Amino-4-hydroxy-6-hydroxymethyl-7,8-dihydropteridine-	cpd00443[c] + cpd02920[c] -> cpd00012[c] + cpd00683[c]	CTG0328	CTG0328		Folate biosynthesis	0	0	1000	0	2.5.1.15
CTR0376	Dihydrofolate:NADP+ oxidoreductase	cpd00005[c] + cpd00393[c] -> cpd00006[c] + cpd00330[c]	CTG0408	CTG0408		One carbon pool by folate	0	0	1000	0	1.5.1.3
CTR0373	Dihydrofolate:NAD+ oxidoreductase	cpd00004[c] + cpd00393[c] -> cpd00003[c] + cpd00330[c]	CTG0408	CTG0408		One carbon pool by folate	0	0	1000	0	1.5.1.3
CTR0644	succinate dehydrogenase	cpd00106[c] + cpd12783[c] -> cpd11451[c] + cpd00036[c]				Citrate cycle (TCA cycle)	0	0	1000	0	1.3.5.-
CTR0645	succinate dehydrogenase (ubiquinone)	cpd00106[c] + cpd11665[c] -> cpd00036[c] + cpd11669[c]				Citrate cycle (TCA cycle)	0	0	1000	0	1.3.5.1
CTR0590	ATP:5-fluorouridine 5'-phosphotransferase	cpd00002[c] + cpd16437[c] -> 2 cpd00067[c] + cpd00008[c] + cpd16438[c]				Drug metabolism - other enzymes	0	0	1000	0	2.7.1.48
CTR0541	ATP:D-fructose-1-phosphate 6-phosphotransferase	cpd00002[c] + cpd00802[c] -> cpd00067[c] + cpd00008[c] + cpd00290[c]	CTG0276	CTG0276		Fructose and mannose metabolism	0	0	1000	0	2.7.1.56
CTT0008	Transport of fructose	cpd00061[c] + cpd00082[e] -> cpd00020[c] + cpd00802[c]	CTG0272	CTG0272		Transport Reaction	0	0	1000	0
CTR0053	Isopentenyl diphosphate farnesyl transferase	cpd00113[c] + cpd00350[c] -> cpd00012[c] + cpd08211[c]	(CTG0324 or CTG0323)	CTG0323 CTG0324		Terpenoid backbone biosynthesis	0	0	1000	0	2.5.1.31
CTR0383	5,10-methenyltetrahydrofolate synthetase	cpd00002[c] + cpd02197[c] <=> cpd00009[c] + cpd00008[c] + cpd00347[c]	CTG0546	CTG0546		One carbon pool by folate	1	-1000	1000	0	6.3.3.2
CTR0377	Formate:tetrahydrofolate ligase (ADP-forming)	cpd00002[c] + cpd00087[c] + cpd00047[c] <=> cpd00009[c] + cpd00008[c] + cpd00201[c]	CTG0023	CTG0023		One carbon pool by folate	1	-1000	1000	0	6.3.4.3
CTR0639	(S)-Malate hydro-lyase	cpd00130[c] -> cpd00001[c] + cpd00106[c]	(CTG0115 and CTG0114)	CTG0114 CTG0115		Citrate cycle (TCA cycle)	0	0	1000	0	4.2.1.2
CTR0718	D-glucosamine-1-phosphate N-acetyltransferase	cpd00022[c] + cpd03671[c] -> cpd00067[c] + cpd00010[c] + cpd02611[c]	CTG0368	CTG0368		Amino sugar and nucleotide sugar metabolism	0	0	1000	0	2.3.1.157
CTR0075	dTTP:alpha-D-glucose-1-phosphate thymidylyltransferase	cpd00067[c] + cpd00357[c] + cpd00089[c] -> cpd00012[c] + cpd00626[c]	CTG0233	CTG0233		Streptomycin biosynthesis	0	0	1000	0	2.7.7.24
CTR0283	(S)-4-Amino-5-oxopentanoate 4,5-aminomutase	cpd00338[c] <=> cpd02345[c]	CTG0047	CTG0047		Porphyrin and chlorophyll metabolism	1	-1000	1000	0	5.4.3.8
CTR0506	sn-Glycerol-3-phosphate:NAD+ 2-oxidoreductase	cpd00067[c] + cpd00004[c] + cpd00095[c] -> cpd00003[c] + cpd00080[c]	(CTG0471 or CTG0472 or CTG0470)	CTG0470 CTG0471 CTG0472		Glycerophospholipid metabolism	0	0	1000	0	1.1.1.94
CTR0507	sn-Glycerol-3-phosphate:NADP+ 2-oxidoreductase	cpd00067[c] + cpd00005[c] + cpd00095[c] -> cpd00006[c] + cpd00080[c]	(CTG0471 or CTG0472 or CTG0470)	CTG0470 CTG0471 CTG0472		Glycerophospholipid metabolism	0	0	1000	0	1.1.1.94
CTR0508	sn-Glycerol-3-phosphate:FAD 2-oxidoreductase	cpd00015[c] + cpd00080[c] -> cpd00982[c] + cpd00095[c]	(CTG0464 or CTG0463)	CTG0463 CTG0464		Glycerophospholipid metabolism	0	0	1000	0	1.1.5.3
CTR0509	sn-glycerol 3-phosphate:ubiquinone oxidoreductase	cpd11669[c] + cpd00080[c] -> cpd00095[c] + cpd11665[c]	(CTG0464 or CTG0463)	CTG0463 CTG0464		Glycerophospholipid metabolism	0	0	1000	0	1.1.5.3
CTR0704	L-glutamate 5-semialdehyde dehydratase (spontaneous)	cpd00858[c] -> cpd00067[c] + cpd00001[c] + cpd02431[c]				Arginine and proline metabolism	0	0	1000	0
CTR0705	L-Glutamate-5-semialdehyde:NADP+ 5-oxidoreductase (phosphorylationg)	cpd00067[c] + cpd00005[c] + cpd02097[c] -> cpd00006[c] + cpd00009[c] + cpd00858[c]	CTG0436	CTG0436		Arginine and proline metabolism	0	0	1000	0	1.2.1.41
CTR0719	D-Glucosamine-6-phosphate ketol-isomerase(deaminating)	cpd00001[c] + cpd00288[c] -> cpd00013[c] + cpd00072[c]				Amino sugar and nucleotide sugar metabolism	0	0	1000	0	3.5.99.6
CTR0530	galactose-1-phosphate uridylyltransferase	cpd00067[c] + cpd00062[c] + cpd00348[c] -> cpd00012[c] + cpd00043[c]				Galactose metabolism	0	0	1000	0	2.7.7.10
CTR0347	UTP:alpha-D-glucose-1-phosphate uridylyltransferase	cpd00067[c] + cpd00062[c] + cpd00089[c] -> cpd00012[c] + cpd00026[c]	(CTG0222 or CTG0221 or CTG0219 or CTG0220)	CTG0219 CTG0220 CTG0221 CTG0222		Pentose and glucuronate interconversions	0	0	1000	0	2.7.7.9
CTT0009	Transport of glucosamine	cpd00061[c] + cpd00276[e] -> cpd00020[c] + cpd00288[c]				Transport Reaction	0	0	1000	0
CTR0470	D-Glyceraldehyde-3-phosphate:NAD+ oxidoreductase(phosphorylating)	cpd00003[c] + cpd00009[c] + cpd00102[c] <=> cpd00067[c] + cpd00004[c] + cpd00203[c]	CTG0438	CTG0438		Glycolysis / Gluconeogenesis	1	-1000	1000	0	1.2.1.12
CTR0191	10-Formyltetrahydrofolate:5'-phosphoribosylglycinamide	cpd00201[c] + cpd02394[c] -> cpd00067[c] + cpd00087[c] + cpd02678[c]	CTG0384	CTG0384		Purine metabolism	0	0	1000	0	2.1.2.2
CTR0384	phosphoribosylglycinamide formyltransferase	cpd00001[c] + cpd00347[c] + cpd02394[c] -> 2 cpd00067[c] + cpd00087[c] + cpd02678[c]	CTG0384	CTG0384		One carbon pool by folate	0	0	1000	0	2.1.2.2
CTR0372	glycinamide ribonucleotide transformylase	cpd00002[c] + cpd00047[c] + cpd02394[c] -> cpd00067[c] + cpd00009[c] + cpd00008[c] + cpd02678[c]				Unassigned	0	0	1000	0	2.1.2.-
CTR0580	GAT1B	0.12 cpd17021[c] + 0.05 cpdcbe01[c] + 0.19 cpdcbe09[c] + 0.03 cpd11466[c] + 0.04 cpdcbe15[c] + 0.54 cpd11476[c] + 0.03 cpd12458[c] + cpd00080[c] -> cpd11493[c] + cpd00517[c]				Fatty acid biosynthesis (lumped)	0	0	1000	0
CTR0262	Glycocholate amidohydrolase	cpd00001[c] + cpd01318[c] -> cpd00033[c] + cpd00526[c]	(CTG0179 or CTG0180 or CTG0181 or CTG0551 or CTG0184 or CTG0183 or CTG0186 or CTG0182 or CTG0568 or CTG0185)	CTG0179 CTG0180 CTG0181 CTG0182 CTG0183 CTG0184 CTG0185 CTG0186 CTG0551 CTG0568		Primary bile acid biosynthesis	0	0	1000	0	3.5.1.24
CTR0450	Glycolaldehyde dehydrogenase	cpd00001[c] + cpd00003[c] + cpd00229[c] <=> 2 cpd00067[c] + cpd00004[c] + cpd00139[c]				Glyoxylate and dicarboxylate metabolism	1	-1000	1000	0	1.2.1.21
CTR0091	Glycodeoxycholate amidohydrolase	cpd00001[c] + cpd03245[c] -> cpd00033[c] + cpd02733[c]	(CTG0184 or CTG0551 or CTG0183 or CTG0186 or CTG0182 or CTG0568 or CTG0185 or CTG0179 or CTG0180 or CTG0181)	CTG0179 CTG0180 CTG0181 CTG0182 CTG0183 CTG0184 CTG0185 CTG0186 CTG0551 CTG0568		Secondary bile acid biosynthesis	0	0	1000	0	3.5.1.24
CTR0553	GTP 7,8-8,9-dihydrolase	cpd03519[c] -> cpd03666[c]	CTG0161	CTG0161		Folate biosynthesis	0	0	1000	0	3.5.4.16
CTR0189	GDP diphosphokinase	cpd00002[c] + cpd00031[c] -> cpd00067[c] + cpd00018[c] + cpd00905[c]	(CTG0237 or CTG0238)	CTG0237 CTG0238		Purine metabolism	0	0	1000	0	2.7.6.5
CTR0736	L-Glutamine:D-fructose-6-phosphate aminotransferase (hexose	cpd00053[c] + cpd00072[c] -> cpd00023[c] + cpd00288[c]	CTG0296	CTG0296		Alanine, aspartate and glutamate metabolism	0	0	1000	0	2.6.1.16
CTR0054	undecaprenyl diphosphate synthase	cpd00113[c] + cpd08211[c] -> cpd00012[c] + cpdcbe18[c]	(CTG0323 or CTG0324)	CTG0323 CTG0324		Terpenoid backbone biosynthesis	0	0	1000	0	2.5.1.31
CTR0263	Glycochenodeoxycholate amidohydrolase	cpd00001[c] + cpd03247[c] -> cpd00033[c] + cpd01663[c]				Primary bile acid biosynthesis	0	0	1000	0	3.5.1.24
CTR0478	5,10-Methylenetetrahydrofolate:glycine hydroxymethyltransferase	cpd00001[c] + cpd00033[c] + cpd00125[c] -> cpd00087[c] + cpd00054[c]	CTG0386	CTG0386		Glycine, serine and threonine metabolism	0	0	1000	0	2.1.2.1
CTR0203	ATP:(d)GMP phosphotransferase	cpd00002[c] + cpd00126[c] <=> cpd00008[c] + cpd00031[c]	CTG0241	CTG0241		Purine metabolism	1	-1000	1000	0	2.7.4.8
CTR0082	1,4-alpha-D-Glucan:orthophosphate alpha-D-glucosyltransferase	2 cpd00009[c] + 2 cpd11657[c] -> 2 cpd00089[c] + 2 cpd11735[c]	CTG0351	CTG0351		Starch and sucrose metabolism	0	0	1000	0	2.4.1.1
CTT0010	Transport of glucose	cpd00001[c] + cpd00002[c] + cpd00027[e] -> cpd00067[c] + cpd00009[c] + cpd00027[c] + cpd00008[c]				Transport Reaction	0	0	1000	0
CTT0011	Transport of glucose	cpd00061[c] + cpd00027[e] -> cpd00020[c] + cpd00079[c]	CTG0256	CTG0256		Transport Reaction	0	0	1000	0
CTR0083	ATP:alpha-D-glucose-1-phosphate adenyltransferase	cpd00067[c] + cpd00002[c] + cpd00089[c] -> cpd00012[c] + cpd00387[c]	(CTG0231 or CTG0232)	CTG0231 CTG0232		Starch and sucrose metabolism	0	0	1000	0	2.7.7.27
CTR0685	L-Glutamate:ammonia ligase (ADP-forming)	cpd00013[c] + cpd00023[c] + cpd00002[c] -> cpd00067[c] + cpd00053[c] + cpd00009[c] + cpd00008[c]	(CTG0040 or CTG0041)	CTG0040 CTG0041		Arginine biosynthesis	0	0	1000	0	6.3.1.2
CTR0706	ATP:L-glutamate 5-phosphotransferase	cpd00023[c] + cpd00002[c] -> cpd00008[c] + cpd02097[c]	(CTG0252 or CTG0251)	CTG0251 CTG0252		Arginine and proline metabolism	0	0	1000	0	2.7.2.11
CTR0084	1,4-alpha-D-Glucan:1,4-alpha-D-glucan	2 cpd11735[c] -> cpd11657[c]	CTG0350	CTG0350		Starch and sucrose metabolism	0	0	1000	0	2.4.1.18
CTR0528	L-glutamate:L-cysteine gamma-ligase (ADP-forming)	cpd00023[c] + cpd00002[c] + cpd00084[c] -> cpd00067[c] + cpd00009[c] + cpd00008[c] + cpd00506[c]	CTG0035	CTG0035		Glutathione metabolism	0	0	1000	0	6.3.2.2
CTR0188	5-Phosphoribosylamine:pyrophosphate phosphoribosyltransferase	cpd00001[c] + cpd00053[c] + cpd00103[c] -> cpd00023[c] + cpd00012[c] + cpd01982[c]	CTG0341	CTG0341		Purine metabolism	0	0	1000	0	2.4.2.14
CTR0599	L-Glutamate racemase	cpd00023[c] <=> cpd00186[c]	CTG0073	CTG0073		D-Glutamine and D-glutamate metabolism	1	-1000	1000	0	5.1.1.3
CTR0457	glutamate synthase (ferredoxin)	2 cpd00067[c] + cpd00053[c] + cpd00024[c] + cpd11620[c] -> 2 cpd00023[c] + cpd11621[c]				Glyoxylate and dicarboxylate metabolism	0	0	1000	0	1.4.7.1
CTR0735	L-Glutamate:NADP+ oxidoreductase	cpd00067[c] + cpd00005[c] + cpd00053[c] + cpd00024[c] -> cpd00006[c] + 2 cpd00023[c]	((CTG0411 or CTG0412 or CTG0414) and CTG0413)	CTG0411 CTG0412 CTG0413 CTG0414		Alanine, aspartate and glutamate metabolism	0	0	1000	0	1.4.1.13
CTR0284	glutamyl-tRNA reductase	cpd00067[c] + cpd00005[c] + cpd12227[c] -> cpd00006[c] + cpd02345[c] + cpd11912[c]	CTG0435	CTG0435		Porphyrin and chlorophyll metabolism	0	0	1000	0	1.2.1.70
CTR0451	glyoxylate carboxy-lyase	cpd00067[c] + 2 cpd00040[c] -> cpd00011[c] + cpd00843[c]				Glyoxylate and dicarboxylate metabolism	0	0	1000	0	4.1.1.47
CTT0012	Transport of betaine	cpd00001[c] + cpd00002[c] + cpd00540[e] -> cpd00067[c] + cpd00009[c] + cpd00008[c] + cpd00540[c]	((CTG0572 and CTG0571) or CTG0570)	CTG0570 CTG0571 CTG0572		Transport Reaction	0	0	1000	0
CTT0013	Transport of glycerol 3-phosphate	cpd00001[c] + cpd00002[c] + cpd00080[e] -> cpd00067[c] + cpd00009[c] + cpd00008[c] + cpd00080[c]	(CTG0534 and CTG0535)	CTG0534 CTG0535		Transport Reaction	0	0	1000	0
CTR0521	aldehyde dehydrogenase	cpd00001[c] + cpd00003[c] + cpd00448[c] -> 2 cpd00067[c] + cpd00004[c] + cpd00223[c]	CTG0437	CTG0437		Glycerolipid metabolism	0	0	1000	0	1.2.1.3
CTR0522	Glycerol:NAD+ oxidoreductase	cpd00003[c] + cpd00100[c] -> cpd00067[c] + cpd00004[c] + cpd00157[c]	(CTG0482 or CTG0480 or CTG0481)	CTG0480 CTG0481 CTG0482		Glycerolipid metabolism	0	0	1000	0	1.1.1.6
CTR0481	ATP:(R)-glycerate 3-phosphotransferase	cpd00002[c] + cpd00223[c] -> cpd00067[c] + cpd00008[c] + cpd00169[c]	CTG0264	CTG0264		Glycine, serine and threonine metabolism	0	0	1000	0	2.7.1.31
CTR0340	glycerate kinase	cpd00002[c] + cpd00223[c] -> cpd00067[c] + cpd00008[c] + cpd00482[c]	CTG0264	CTG0264		Pentose phosphate pathway	0	0	1000	0	2.7.1.31
CTR0452	glycerate dehydrogenase	cpd00067[c] + cpd00004[c] + cpd00040[c] -> cpd00003[c] + cpd00139[c]	((CTG0475 and CTG0475) or CTG0475)	CTG0475		Glyoxylate and dicarboxylate metabolism	0	0	1000	0	1.1.1.29
CTR0453	Glycolate oxidase	cpd11669[c] + cpd00139[c] -> cpd00040[c] + cpd11665[c]				Glyoxylate and dicarboxylate metabolism	0	0	1000	0
CTR0523	ATP:glycerol 3-phosphotransferase	cpd00002[c] + cpd00100[c] -> cpd00067[c] + cpd00008[c] + cpd00080[c]	CTG0265	CTG0265		Glycerolipid metabolism	0	0	1000	0	2.7.1.30
CTR0106	hydroxyacylglutathione hydrolase	cpd00001[c] + cpd02182[c] -> cpd00067[c] + cpd00221[c] + cpd00042[c]	CTG0202	CTG0202		Pyruvate metabolism	0	0	1000	0	3.1.2.6
CTR0204	Xanthosine-5'-phosphate:ammonia ligase (AMP-forming)	cpd00013[c] + cpd00002[c] + cpd00497[c] -> 2 cpd00067[c] + cpd00012[c] + cpd00018[c] + cpd00126[c]	CTG0017	CTG0017		Purine metabolism	0	0	1000	0	6.3.5.2
CTR0205	Xanthosine-5'-phosphate:L-glutamine amido-ligase (AMP-forming)	cpd00001[c] + cpd00053[c] + cpd00002[c] + cpd00497[c] -> 2 cpd00067[c] + cpd00023[c] + cpd00012[c] + cpd00018[c] + cpd00126[c]	CTG0017	CTG0017		Purine metabolism	0	0	1000	0	6.3.5.2
CTR0338	6-phospho-D-gluconate:NADP+ 2-oxidoreductase (decarboxylating)	cpd00006[c] + cpd00284[c] -> cpd00005[c] + cpd00011[c] + cpd00171[c]	CTG0556	CTG0556		Pentose phosphate pathway	0	0	1000	0	1.1.1.44
CTR0510	sn-Glycero-3-phosphocholine glycerophosphohydrolase	cpd00001[c] + cpd00507[c] -> cpd00067[c] + cpd00080[c] + cpd00098[c]	CTG0194	CTG0194		Glycerophospholipid metabolism	0	0	1000	0	3.1.4.46
CTR0511	sn-Glycero-3-phosphoethanolamine glycerophosphohydrolase	cpd00001[c] + cpd00908[c] -> cpd00067[c] + cpd00162[c] + cpd00080[c]	CTG0194	CTG0194		Glycerophospholipid metabolism	0	0	1000	0	3.1.4.46
CTR0055	Geranyl-diphosphate:isopentenyl-diphosphate geranyltrans-transferase	cpd00113[c] + cpd00283[c] -> cpd00012[c] + cpd00350[c]	CTG0329	CTG0329		Terpenoid backbone biosynthesis	0	0	1000	0	2.5.1.10
CTR0554	GTP cyclohydrolase	cpd00067[c] + cpd00001[c] + cpd00038[c] -> cpd03518[c]	CTG0161	CTG0161		Folate biosynthesis	0	0	1000	0	3.5.4.16
CTR0555	GTP 7,8-8,9-dihydrolase	cpd00001[c] + cpd00038[c] -> cpd00067[c] + cpd02978[c] + cpd00047[c]	CTG0161	CTG0161		Folate biosynthesis	0	0	1000	0	3.5.4.16
CTR0097	GTP 7,8-8,9-dihydrolase (pyrophosphate-forming)	3 cpd00001[c] + cpd00038[c] -> 2 cpd00067[c] + cpd00012[c] + cpd00047[c] + cpd00957[c]	CTG0122	CTG0122		Riboflavin metabolism	0	0	1000	0	3.5.4.25
CTR0206	ATP:GTP 3'-pyrophosphotransferase	cpd00002[c] + cpd00038[c] -> cpd00067[c] + cpd00018[c] + cpd02740[c]	(CTG0237 or CTG0238)	CTG0237 CTG0238		Purine metabolism	0	0	1000	0	2.7.6.5
CTR0207	Guanine aminohydrolase	cpd00067[c] + cpd00001[c] + cpd00207[c] -> cpd00013[c] + cpd00309[c]	(CTG0153 or CTG0157)	CTG0153 CTG0157		Purine metabolism	0	0	1000	0	3.5.4.3
CTR0208	GMP:pyrophosphate phosphoribosyltransferase	cpd00012[c] + cpd00126[c] <=> cpd00103[c] + cpd00207[c]	CTG0332	CTG0332		Purine metabolism	1	-1000	1000	0	2.4.2.8
CTR0387	Carbonic acid hydro-lyase	cpdcbe23[c] <=> cpd00001[c] + cpd00011[c]				Nitrogen metabolism	1	-1000	1000	0	4.2.1.1
CTT0014	Transport of water	cpd00001[e] <=> cpd00001[c]				Transport Reaction	1	-1000	1000	0
CTT0015	Transport of hydrogen gas	cpd11640[c] -> cpd11640[e]				Transport Reaction	0	0	1000	0
CTR0568	3-hydroxyacyl-CoA dehydrogenase	cpd00003[c] + cpd11718[c] <=> cpd00067[c] + cpd00004[c] + cpd11637[c]	CTG0070	CTG0070		Fatty acid elongation	1	-1000	1000	0	1.1.1.35
CTR0571	(S)-3-Hydroxybutanoyl-CoA:NAD+ oxidoreductase	cpd00067[c] + cpd00004[c] + cpd00279[c] -> cpd00003[c] + cpd00842[c]	(CTG0510 or CTG0511 or CTG0070)	(CTG0510 or CTG0511 or CTG0070)		Fatty acid degradation	0	0	1000	0	1.1.1.35
CTR0429	acetyl-CoA:2-oxoglutarate C-acetyltransferase	cpd00001[c] + cpd00024[c] + cpd00022[c] -> cpd00067[c] + cpd00010[c] + cpd00919[c]	(CTG0353 or CTG0354)	CTG0353 CTG0354		Lysine biosynthesis	0	0	1000	0	2.3.3.14
CTR0388	HCO3 equilibration reaction	cpd00001[c] + cpd00011[c] <=> cpd00067[c] + cpd00242[c]				Nitrogen metabolism	1	-1000	1000	0	4.2.1.1
CTT0016	Transport of bicarbonate	cpd00001[c] + cpd00002[c] + cpd00242[e] -> cpd00067[c] + cpd00009[c] + cpd00008[c] + cpd00242[c]				Transport Reaction	0	0	1000	0
CTR0617	homocysteine S-methyltransferase	cpd00017[c] + cpd00135[c] -> cpd00067[c] + cpd00019[c] + cpd00060[c]				Cysteine and methionine metabolism	0	0	1000	0	2.1.1.10
CTR0040	ATP:4-methyl-5-(2-hydroxyethyl)-thiazole 2-phosphotransferase	cpd00002[c] + cpd02636[c] -> cpd00067[c] + cpd00008[c] + cpd02654[c]	CTG0258	CTG0258		Thiamine metabolism	0	0	1000	0	2.7.1.50
CTR0087	ATP:D-glucose 6-phosphotransferase	cpd00027[c] + cpd00002[c] -> cpd00067[c] + cpd00079[c] + cpd00008[c]				Starch and sucrose metabolism	0	0	1000	0	2.7.1.2
CTR0079	D-fructose 6-phosphotransferase	cpd00002[c] + cpd00082[c] -> cpd00067[c] + cpd00008[c] + cpd00072[c]	CTG0261	CTG0261		Starch and sucrose metabolism	0	0	1000	0	2.7.1.4
CTR0056	all-trans-hexaprenyl-diphosphate synthase	cpd00113[c] + cpd02591[c] -> cpd00012[c] + cpd00906[c]				Terpenoid backbone biosynthesis	0	0	1000	0	2.5.1.33
CTR0057	all-trans-heptaprenyl-diphosphate synthase	cpd00113[c] + cpd00906[c] -> cpd00012[c] + cpd02590[c]				Terpenoid backbone biosynthesis	0	0	1000	0	2.5.1.30
CTR0665	L-Histidinol:NAD+ oxidoreductase	cpd00001[c] + 2 cpd00003[c] + cpd00641[c] -> 3 cpd00067[c] + 2 cpd00004[c] + cpd00119[c]	CTG0498	CTG0498		Biosynthesis of amino acids	0	0	1000	0	1.1.1.23
CTR0437	L-Histidinal:NAD+ oxidoreductase	cpd00001[c] + cpd00003[c] + cpd01324[c] -> cpd00004[c] + cpd00119[c]	CTG0498	CTG0498		Histidine metabolism	0	0	1000	0	1.1.1.23
CTR0438	L-Histidinol:NAD+ oxidoreductase	cpd00003[c] + cpd00641[c] -> 3 cpd00067[c] + cpd00004[c] + cpd01324[c]	CTG0498	CTG0498		Histidine metabolism	0	0	1000	0	1.1.1.23
CTR0439	L-Histidinol-phosphate phosphohydrolase	cpd00001[c] + cpd00807[c] -> cpd00009[c] + cpd00641[c]	CTG0200	CTG0200		Histidine metabolism	0	0	1000	0	3.1.3.15
CTT0017	Transport of histidine	cpd00001[c] + cpd00002[c] + cpd00119[e] -> cpd00067[c] + cpd00009[c] + cpd00008[c] + cpd00119[c]				Transport Reaction	0	0	1000	0
CTR0285	Porphobilinogen ammonia-lyase (polymerizing)	cpd00001[c] + 4 cpd00689[c] -> 4 cpd00013[c] + cpd00755[c]	CTG0312	CTG0312		Porphyrin and chlorophyll metabolism	0	0	1000	0	2.5.1.61
CTR0041	ATP:4-amino-5-hydroxymethyl-2-methylpyrimidine 5-phosphotransferase	cpd00002[c] + cpd00939[c] -> cpd00067[c] + cpd00008[c] + cpd02775[c]	CTG0259	CTG0259		Thiamine metabolism	0	0	1000	0	2.7.1.49
CTR0014	3-Hydroxyisopentyl-CoA hydro-lyase	cpd03570[c] <=> 2 cpd00067[c] + cpd00001[c] + cpd01966[c]	CTG0070	CTG0070		Valine, leucine and isoleucine degradation	1	-1000	1000	0	4.2.1.17
CTR0556	2-amino-4-hydroxy-6-hydroxymethyldihydropteridine diphosphokinase	cpd00002[c] + cpd00954[c] -> cpd00067[c] + cpd00018[c] + cpd02920[c]	CTG0126	CTG0126		Folate biosynthesis	0	0	1000	0	2.7.6.3
CTR0707	trans-4-Hydroxy-L-proline:NAD+ 5-oxidoreductase	2 cpd00067[c] + cpd00005[c] + cpd02625[c] -> cpd00006[c] + cpd00851[c]	CTG0409	CTG0409		Arginine and proline metabolism	0	0	1000	0	1.5.1.2
CTR0597	4-hydroxy-5-phenyltetrahydro-1,3-oxazin-2-one:NAD+ oxidoreductase	cpd00003[c] + cpd16401[c] -> 2 cpd00067[c] + cpd00004[c] + cpd16402[c]	(CTG0514 or CTG0517 or CTG0516 or CTG0515)	CTG0514 CTG0515 CTG0516 CTG0517		Drug metabolism - cytochrome P450	0	0	1000	0	1.1.1.1
CTR0058	undecaprenyl diphosphate synthase	cpd00113[c] + cpdcbe10[c] -> cpd00012[c] + cpdcbe16[c]	(CTG0323 or CTG0324)	CTG0323 CTG0324		Terpenoid backbone biosynthesis	0	0	1000	0	2.5.1.31
CTR0493	glycerate dehydrogenase	cpd00067[c] + cpd00004[c] + cpd00145[c] -> cpd00003[c] + cpd00223[c]	(CTG0475 or CTG0475 or CTG0475)	CTG0475		Glycine, serine and threonine metabolism	0	0	1000	0	1.1.1.29
CTR0495	L-Homoserine:NAD+ oxidoreductase	cpd00067[c] + cpd00004[c] + cpd00346[c] -> cpd00003[c] + cpd00227[c]	(CTG0488 or CTG0489)	CTG0488 CTG0489		Glycine, serine and threonine metabolism	0	0	1000	0	1.1.1.3
CTR0496	L-Homoserine:NADP+ oxidoreductase	cpd00067[c] + cpd00005[c] + cpd00346[c] -> cpd00006[c] + cpd00227[c]	(CTG0488 or CTG0489)	CTG0488 CTG0489		Glycine, serine and threonine metabolism	0	0	1000	0	1.1.1.3
CTR0072	Hydrogen-sulfide:ferredoxin oxidoreductase	8 cpd00067[c] + 3 cpd11620[c] + cpd00081[c] <=> 3 cpd00001[c] + 3 cpd11621[c] + cpd00239[c]	CTG0396	CTG0396		Sulfur metabolism	1	0	1000	0	1.8.7.1
CTR0484	ATP:L-homoserine O-phosphotransferase	cpd00002[c] + cpd00227[c] -> cpd00067[c] + cpd00008[c] + cpd00809[c]	CTG0262	CTG0262		Glycine, serine and threonine metabolism	0	0	1000	0	2.7.1.39
CTR0632	Succinyl-CoA:L-homoserine O-succinyltransferase	cpd00227[c] + cpd00078[c] -> cpd00010[c] + cpd00822[c]	(CTG0364 or CTG0363)	CTG0363 CTG0364		Cysteine and methionine metabolism	0	0	1000	0	2.3.1.46
CTR0440	5-Amino-2-oxopentanoate:2-oxoglutarate aminotransferase	cpd00023[c] + cpd00930[c] -> cpd00024[c] + cpd00807[c]	CTG0280	CTG0280		Histidine metabolism	0	0	1000	0	2.6.1.9
CTR0209	xanthine dehydrogenase	cpd00001[c] + cpd00003[c] + cpd00226[c] <=> cpd00067[c] + cpd00004[c] + cpd00309[c]	(CTG0457 or ((CTG0455 or CTG0456) and CTG0458 and CTG0454))	CTG0454 CTG0455 CTG0456 CTG0457 CTG0458		Purine metabolism	1	-1000	1000	0	1.17.1.4
CTR0059	undecaprenyl diphosphate synthase	cpd00113[c] + cpdcbe11[c] -> cpd00012[c] + cpdcbe10[c]	(CTG0323 or CTG0324)	CTG0323 CTG0324		Terpenoid backbone biosynthesis	0	0	1000	0	2.5.1.31
CTR0210	IMP:pyrophosphate phosphoribosyltransferase	cpd00226[c] + cpd00103[c] -> cpd00012[c] + cpd00114[c]	CTG0332	CTG0332		Purine metabolism	0	0	1000	0	2.4.2.8
CTT0018	ATP synthase	3 cpd00067[e] + cpd00009[c] + cpd00008[c] -> 2 cpd00067[c] + cpd00001[c] + cpd00002[c]	(CTG0006 and CTG0554 and CTG0005 and CTG0553 and CTG0552)	CTG0005 CTG0006 CTG0552 CTG0553 CTG0554		Transport Reaction	0	0	1000	0
CTT0019	Transport of H	cpd00067[e] -> cpd00067[c]				Transport Reaction	0	0	1000	0
CTR0442	D-erythro-1-(Imidazol-4-yl)glycerol 3-phosphate hydro-lyase	cpd02843[c] -> cpd00001[c] + cpd00930[c]	CTG0116	CTG0116		Histidine metabolism	0	0	1000	0	4.2.1.19
CTR0313	1-(2-Carboxyphenylamino)-1-deoxy-D-ribulose-5-phosphate	cpd00067[c] + cpd00956[c] -> cpd00001[c] + cpd00011[c] + cpd02210[c]	CTG0132	CTG0132		Phenylalanine, tyrosine and tryptophan biosynthesis	0	0	1000	0	4.1.1.48
CTR0010	L-Isoleucine:2-oxoglutarate aminotransferase	cpd00024[c] + cpd00322[c] <=> cpd00023[c] + cpd00508[c]	CTG0292	CTG0292		Valine, leucine and isoleucine degradation	1	-1000	1000	0	2.6.1.42
CTT0020	Transport of isoleucine	cpd00001[c] + cpd00002[c] + cpd00322[e] -> cpd00067[c] + cpd00009[c] + cpd00008[c] + cpd00322[c]				Transport Reaction	0	0	1000	0
CTR0211	IMP 1,2-hydrolase (decyclizing)	cpd00001[c] + cpd00114[c] <=> cpd02884[c]	CTG0383	CTG0383		Purine metabolism	1	-1000	1000	0	3.5.4.10
CTR0212	IMP:NAD+ oxidoreductase	cpd00001[c] + cpd00003[c] + cpd00114[c] -> cpd00067[c] + cpd00004[c] + cpd00497[c]	(CTG0501 or CTG0500)	CTG0500 CTG0501		Purine metabolism	0	0	1000	0	1.1.1.205
CTT0051	Transport of indole-3-acetate	cpd00067[c] + cpd00703[c] -> cpd00067[e] + cpd00703[e]				Transport Reaction	0	0	1000	0
CTR0078	myo-Inositol:NAD+ 2-oxidoreductase	cpd00003[c] + cpd00121[c] <=> cpd00067[c] + cpd00004[c] + cpd00524[c]	(CTG0507 or CTG0504 or CTG0505 or CTG0506)	CTG0504 CTG0505 CTG0506 CTG0507		Streptomycin biosynthesis	1	-1000	1000	0	1.1.1.18
CTR0060	di-trans,poly-cis-Decaprenyl-diphosphate:isopentenyl-diphosphate	7 cpd00113[c] + cpd08211[c] -> 7 cpd00012[c] + cpd02229[c]	(CTG0323 or CTG0324)	CTG0323 CTG0324		Terpenoid backbone biosynthesis	0	0	1000	0	2.5.1.31
CTR0061	4-hydroxy-3-methylbut-2-enyl diphosphate reductase	cpd00067[c] + cpd00005[c] + cpd08615[c] -> cpd00006[c] + cpd00001[c] + cpd00113[c]	CTG0450	CTG0450		Terpenoid backbone biosynthesis	0	0	1000	0	1.17.1.2
CTR0062	isopentenyl-diphosphate:NAD+ oxidoreductase	cpd00067[c] + cpd00004[c] + cpd08615[c] -> cpd00001[c] + cpd00003[c] + cpd00113[c]	CTG0450	CTG0450		Terpenoid backbone biosynthesis	0	0	1000	0	1.17.1.2
CTR0022	3-Isopropylmalate:NAD+ oxidoreductase	cpd00003[c] + cpd02693[c] <=> cpd00067[c] + cpd00004[c] + cpd02605[c]	CTG0474	CTG0474		Valine, leucine and isoleucine biosynthesis	1	-1000	1000	0	1.1.1.85
CTR0023	2-isopropylmalate hydratase	cpd02693[c] <=> cpd00001[c] + cpd01710[c]	(CTG0109 and CTG0108)	CTG0108 CTG0109		Valine, leucine and isoleucine biosynthesis	1	-1000	1000	0	4.2.1.33
CTR0024	2-isopropylmalate hydratase	cpd00001[c] + cpd01710[c] <=> cpd01646[c]	(CTG0109 and CTG0108)	CTG0108 CTG0109		Valine, leucine and isoleucine biosynthesis	1	-1000	1000	0	4.2.1.33
CTR0015	3-Carboxy-3-hydroxy-4-methylpentanoate 3-methyl-2-oxobutanoate-lyase	cpd00001[c] + cpd00022[c] + cpd00123[c] -> cpd00067[c] + cpd00010[c] + cpd01646[c]	CTG0355	CTG0355		Valine, leucine and isoleucine biosynthesis	0	0	1000	0	2.3.3.13
CTR0360	2,3-Dihydroxy-3-methylbutanoate:NADP+ oxidoreductase (isomerizing)	cpd00067[c] + cpd00005[c] + cpd00668[c] -> cpd00006[c] + cpd02498[c]	CTG0473	CTG0473		Pantothenate and CoA biosynthesis	0	0	1000	0	1.1.1.86
CTR0027	ketol-acid reductoisomerase (2-Acetolactate)	cpd00067[c] + cpd00005[c] + cpd00498[c] -> cpd00006[c] + cpd02535[c]	CTG0473	CTG0473		Valine, leucine and isoleucine biosynthesis	0	0	1000	0	1.1.1.86
CTT0021	Transport of lactate	cpd00067[c] + cpd00159[c] -> cpd00067[e] + cpd00159[e]	CTG0543	CTG0543		Transport Reaction	0	0	1000	0
CTR0107	D-Lactaldehyde:NAD+ oxidoreductase	cpd00003[c] + cpd00042[c] + cpd00693[c] <=> cpd00067[c] + cpd00004[c] + cpd02182[c]				Pyruvate metabolism	1	-1000	1000	0
CTR0108	2-oxoaldehyde dehydrogenase (NAD+)	cpd00001[c] + cpd00003[c] + cpd00693[c] -> 2 cpd00067[c] + cpd00004[c] + cpd00221[c]				Pyruvate metabolism	0	0	1000	0	1.2.1.23
CTR0618	L-Cysteate:2-oxoglutarate aminotransferase	cpd00024[c] + cpd00395[c] <=> cpd00023[c] + cpd03285[c]	(CTG0301 or CTG0305 or CTG0304 or CTG0303 or CTG0302 or CTG0300 or CTG0298 or CTG0297 or CTG0299 or CTG0306)	CTG0297 CTG0298 CTG0299 CTG0300 CTG0301 CTG0302 CTG0303 CTG0304 CTG0305 CTG0306		Cysteine and methionine metabolism	1	-1000	1000	0	2.6.1.1
CTR0109	(R)-Lactate:NAD+ oxidoreductase	cpd00003[c] + cpd00221[c] <=> cpd00067[c] + cpd00020[c] + cpd00004[c]	CTG0490	CTG0490		Pyruvate metabolism	1	-1000	1000	0	1.1.1.28
CTR0473	(S)-Lactate:NAD+ oxidoreductase	cpd00003[c] + cpd00159[c] <=> cpd00067[c] + cpd00020[c] + cpd00004[c]	(CTG0493 or CTG0492)	CTG0492 CTG0493		Glycolysis / Gluconeogenesis	1	-1000	1000	0	1.1.1.27
CTR0011	L-Leucine:2-oxoglutarate aminotransferase	cpd00024[c] + cpd00107[c] <=> cpd00023[c] + cpd00200[c]	CTG0292	CTG0292		Valine, leucine and isoleucine degradation	1	-1000	1000	0	2.6.1.42
CTT0022	Transport of leucine	cpd00001[c] + cpd00002[c] + cpd00107[e] -> cpd00067[c] + cpd00009[c] + cpd00008[c] + cpd00107[c]				Transport Reaction	0	0	1000	0
CTR0110	lactoylglutathione lyase	cpd02182[c] <=> cpd00428[c] + cpd00042[c]	CTG0561	CTG0561		Pyruvate metabolism	1	-1000	1000	0	4.4.1.5
CTR0418	lysine decarboxylase	cpd00067[c] + cpd00039[c] -> cpd00011[c] + cpd01155[c]	(CTG0135 or CTG0136)	CTG0135 CTG0136		Lysine degradation	0	0	1000	0	4.1.1.18
CTT0023	Transport of lysine	cpd00039[c] -> cpd00039[e]	CTG0545	CTG0545		Transport Reaction	0	0	1000	0
CTR0542	mannitol-1-phosphate 5-dehydrogenase	cpd00003[c] + cpd00491[c] <=> cpd00067[c] + cpd00004[c] + cpd00072[c]	CTG0509	CTG0509		Fructose and mannose metabolism	1	-1000	1000	0	1.1.1.17
CTT0052	Transport of maltose	cpd00061[c] + cpd00179[e] -> cpd00020[c] + cpd01919[c]				Transport Reaction	0	0	1000	0
CTR0544	mannose-1-phosphate guanylyltransferase	cpd00067[c] + cpd00038[c] + cpd00485[c] -> cpd00012[c] + cpd00083[c]	(CTG0236 or CTG0235)	CTG0235 CTG0236		Fructose and mannose metabolism	0	0	1000	0	2.7.7.13
CTR0538	D-mannose-1-phosphate guanylyltransferase	cpd00067[c] + cpd00031[c] + cpd00485[c] -> cpd00009[c] + cpd00083[c]	(CTG0236 or CTG0236)	CTG0236		Fructose and mannose metabolism	0	0	1000	0	2.7.7.22
CTR0726	D-mannose-6-phosphate aldose-ketose-isomerase	cpd00235[c] <=> cpd00072[c]	(CTG0055 or CTG0563)	CTG0055 CTG0563		Amino sugar and nucleotide sugar metabolism	1	-1000	1000	0	5.3.1.8
CTR0350	D-Mannonate:NAD+ 5-oxidoreductase	cpd00003[c] + cpd00403[c] <=> cpd00067[c] + cpd00004[c] + cpd00672[c]	CTG0483	CTG0483		Pentose and glucuronate interconversions	1	-1000	1000	0	1.1.1.57
CTT0053	Transport of mannose	cpd00061[c] + cpd00138[e] -> cpd00020[c] + cpd00235[c]				Transport Reaction	0	0	1000	0
CTR0619	3-Mercaptolactate:NAD+ oxidoreductase	cpd00003[c] + cpd03455[c] <=> cpd00067[c] + cpd00004[c] + cpd00706[c]	(CTG0492 or CTG0493)	CTG0492 CTG0493		Cysteine and methionine metabolism	1	-1000	1000	0	1.1.1.27
CTR0584	Malonyl-CoA:[acyl-carrier-protein] S-malonyltransferase	cpd00070[c] + cpd11493[c] <=> cpd00010[c] + cpd11492[c]	CTG0362	CTG0362		Fatty acid biosynthesis	1	-1000	1000	0	2.3.1.39
CTR0637	malate dehydrogenase	cpd00067[c] + cpd00004[c] + cpd00032[c] -> cpd00003[c] + cpd00130[c]	CTG0487	CTG0487		Citrate cycle (TCA cycle)	0	0	1000	0	1.1.1.37
CTR0111	(S)-Malate:NADP+ oxidoreductase(oxaloacetate-decarboxylating)	cpd00003[c] + cpd00130[c] -> cpd00020[c] + cpd00004[c] + cpd00011[c]	CTG0486	CTG0486		Pyruvate metabolism	0	0	1000	0	1.1.1.38
CTR0112	(S)-Malate:NADP+ oxidoreductase(oxaloacetate-decarboxylating)	cpd00006[c] + cpd00130[c] -> cpd00005[c] + cpd00020[c] + cpd00011[c]	CTG0486	CTG0486		Pyruvate metabolism	0	0	1000	0	1.1.1.38
CTR0063	2-Phospho-4-(cytidine 5'-diphospho)-2-C-methyl-D-erythritol	cpd08288[c] -> cpd00046[c] + cpd08301[c]	CTG0077	CTG0077		Terpenoid backbone biosynthesis	0	0	1000	0	4.6.1.12
CTR0064	CTP: 2-C-Methyl-D-erythritol 4-phosphate cytidylyltransferase	cpd00067[c] + cpd00052[c] + cpd08286[c] -> cpd00012[c] + cpd08287[c]	CTG0226	CTG0226		Terpenoid backbone biosynthesis	0	0	1000	0	2.7.7.60
CTR0620	ATP:L-methione S-adenosyltransferase	cpd00001[c] + cpd00002[c] + cpd00060[c] -> cpd00009[c] + cpd00012[c] + cpd00017[c]	(CTG0313 or CTG0314)	CTG0313 CTG0314		Cysteine and methionine metabolism	0	0	1000	0	2.5.1.6
CTR0621	cystathionine gamma-synthase	cpd00790[c] + cpd00084[c] -> cpd00067[c] + cpd00029[c] + cpd00424[c]	CTG0316	CTG0316		Cysteine and methionine metabolism	0	0	1000	0	2.5.1.48
CTR0622	5-Methyltetrahydrofolate:L-homocysteine S-methyltransferase	cpd00135[c] + cpd00345[c] -> cpd00067[c] + cpd00060[c] + cpd00087[c]	CTG0394	CTG0394		Cysteine and methionine metabolism	0	0	1000	0	2.1.1.13
CTR0623	peptide-methionine (S)-S-oxide reductase	cpd11421[c] + cpd01914[c] -> cpd00001[c] + cpd11420[c] + cpd00060[c]	CTG0397	CTG0397		Cysteine and methionine metabolism	0	0	1000	0	1.8.4.11
CTT0024	Transport of methionine	cpd00001[c] + cpd00002[c] + cpd00637[e] -> cpd00067[c] + cpd00009[c] + cpd00008[c] + cpd00637[c]	CTG0547	CTG0547		Transport Reaction	0	0	1000	0
CTR0258	Glycerone-phosphate phospho-lyase	cpd00095[c] -> cpd00009[c] + cpd00428[c]	CTG0099	CTG0099		Propanoate metabolism	0	0	1000	0	4.2.3.3
CTR0624	5-methyltetrahydropteroyltriglutamate-homocysteine S-methyltransferase	cpd00135[c] + cpd02738[c] -> cpd00060[c] + cpd02555[c]	CTG0392	CTG0392		Cysteine and methionine metabolism	0	0	1000	0	2.1.1.14
CTR0030	Maltodextrin phosphorylase (maltohexaose)	cpd00009[c] + cpd01399[c] -> cpd01262[c] + cpd00089[c]	CTG0351	CTG0351		Unassigned	0	0	1000	0	2.4.1.1
CTT0025	Transport of mannitol	cpd00061[c] + cpd00314[e] -> cpd00020[c] + cpd00491[c]	(CTG0273 or CTG0257)	CTG0257 CTG0273		Transport Reaction	0	0	1000	0
CTR0361	5,10-Methylenetetrahydrofolate:3-methyl-2-oxobutanoate	cpd00001[c] + cpd00123[c] + cpd00125[c] -> cpd00087[c] + cpd00712[c]	CTG0385	CTG0385		Pantothenate and CoA biosynthesis	0	0	1000	0	2.1.2.11
CTR0085	maltose-6'-phosphate glucosidase	cpd00001[c] + cpd01919[c] <=> cpd00027[c] + cpd00079[c]	CTG0193	CTG0193		Starch and sucrose metabolism	1	-1000	1000	0	3.2.1.122
CTR0625	Methylthioadenosine methylthioribohydrolase	cpd00001[c] + cpd00147[c] -> cpd00128[c] + cpd01981[c]	(CTG0555 or CTG0192)	CTG0192 CTG0555		Cysteine and methionine metabolism	0	0	1000	0	3.2.2.16
CTR0378	5,10-Methenyltetrahydrofolate 5-hydrolase(decyclizing)	cpd00001[c] + cpd00347[c] <=> cpd00067[c] + cpd00201[c]	CTG0023	CTG0023		One carbon pool by folate	1	-1000	1000	0	6.3.4.3
CTR0379	5,10-methylenetetrahydrofolate:NADP+ oxidoreductase	cpd00005[c] + cpd00347[c] -> cpd00006[c] + cpd00125[c]	CTG0407	CTG0407		One carbon pool by folate	0	0	1000	0	1.5.1.5
CTR0380	methylenetetrahydrofolate reductase	2 cpd00067[c] + cpd00004[c] + cpd00125[c] -> cpd00003[c] + cpd00345[c]	CTG0574	CTG0574		One carbon pool by folate	0	0	1000	0	1.5.1.20
CTR0381	methylenetetrahydrofolate reductase	2 cpd00067[c] + cpd00005[c] + cpd00125[c] -> cpd00006[c] + cpd00345[c]	CTG0574	CTG0574		One carbon pool by folate	0	0	1000	0	1.5.1.20
CTR0591	6-methylthiopurine 5'-monophosphate ribonucleotide:diphosphate	cpd00067[c] + cpd00103[c] + cpd16418[c] -> cpd00012[c] + cpd16419[c]	CTG0332	CTG0332		Drug metabolism - other enzymes	0	0	1000	0	2.4.2.8
CTR0691	N-acetyl-gamma-glutamyl-phosphate reductase	cpd00067[c] + cpd00005[c] + cpd09350[c] -> cpd00006[c] + cpd00009[c] + cpd09351[c]	CTG0437	CTG0437		Arginine biosynthesis	0	0	1000	0	1.2.1.38
CTR0424	acetylornithine and succinylornithine aminotransferase	cpd00023[c] + cpd09351[c] -> cpd00024[c] + cpd09352[c]	(CTG0298 or CTG0299 or CTG0297)	CTG0297 CTG0298 CTG0299		Lysine biosynthesis	0	0	1000	0	2.6.1.11
CTR0708	N-acetylornithine deacetylase	cpd00001[c] + cpd00918[c] -> cpd00029[c] + cpd00858[c]				Arginine and proline metabolism	0	0	1000	0
CTR0395	NAD+ phosphohydrolase	cpd00001[c] + cpd00003[c] -> 2 cpd00067[c] + cpd00018[c] + cpd00355[c]				Nicotinate and nicotinamide metabolism	0	0	1000	0	3.6.1.22
CTR0370	NADH:ubiquinone oxidoreductase	2 cpd00067[c] + 2 cpd00004[c] + 2 cpd11669[c] -> 2 cpd00003[c] + 2 cpd11665[c]				Oxidative phosphorylation	0	0	1000	0	1.6.5.3
CTR0396	ATP:NAD+ 2'-phosphotransferase	cpd00003[c] + cpd00002[c] -> cpd00067[c] + cpd00006[c] + cpd00008[c]	CTG0270	CTG0270		Nicotinate and nicotinamide metabolism	0	0	1000	0	2.7.1.23
CTR0397	deamido-NAD+:ammonia ligase	cpd00013[c] + cpd00002[c] + cpd00638[c] -> cpd00067[c] + cpd00003[c] + cpd00012[c] + cpd00018[c]	CTG0019	CTG0019		Nicotinate and nicotinamide metabolism	0	0	1000	0	6.3.5.1
CTR0398	NAD+ synthase (glutamine-hydrolysing)	cpd00001[c] + cpd00053[c] + cpd00002[c] + cpd00638[c] -> cpd00067[c] + cpd00003[c] + cpd00023[c] + cpd00012[c] + cpd00018[c]	CTG0019	CTG0019		Nicotinate and nicotinamide metabolism	0	0	1000	0	6.3.5.1
CTR0399	Nicotinate D-ribonucleotide:pyrophosphate phosphoribosyltransferase	cpd00012[c] + cpd00873[c] <=> cpd00067[c] + cpd00103[c] + cpd00218[c]	CTG0024	CTG0024		Nicotinate and nicotinamide metabolism	1	-1000	1000	0	2.4.2.11
CTR0213	ATP:nucleoside-diphosphate phosphatransferase	cpd00002[c] + cpd00031[c] <=> cpd00008[c] + cpd00038[c]	CTG0242	CTG0242		Purine metabolism	1	-1000	1000	0	2.7.4.6
CTR0214	ATP:nucleoside-diphosphate phosphatransferase	cpd00002[c] + cpd00976[c] <=> cpd00008[c] + cpd00977[c]	CTG0242	CTG0242		Purine metabolism	1	-1000	1000	0	2.7.4.6
CTR0146	ATP:nucleoside-diphosphate phosphatransferase	cpd00002[c] + cpd00014[c] <=> cpd00008[c] + cpd00062[c]	CTG0242	CTG0242		Pyrimidine metabolism	1	-1000	1000	0	2.7.4.6
CTR0147	ATP:nucleoside-diphosphate phosphatransferase	cpd00002[c] + cpd00096[c] <=> cpd00008[c] + cpd00052[c]	CTG0242	CTG0242		Pyrimidine metabolism	1	-1000	1000	0	2.7.4.6
CTR0148	ATP:nucleoside-diphosphate phosphatransferase	cpd00002[c] + cpd00297[c] <=> cpd00008[c] + cpd00357[c]	CTG0242	CTG0242		Pyrimidine metabolism	1	-1000	1000	0	2.7.4.6
CTR0215	ATP:nucleoside-diphosphate phosphatransferase	cpd00002[c] + cpd00295[c] <=> cpd00008[c] + cpd00241[c]	CTG0242	CTG0242		Purine metabolism	1	-1000	1000	0	2.7.4.6
CTR0149	ATP:nucleoside-diphosphate phosphatransferase	cpd00002[c] + cpd00978[c] <=> cpd00008[c] + cpd00358[c]	CTG0242	CTG0242		Pyrimidine metabolism	1	-1000	1000	0	2.7.4.6
CTR0150	ATP:nucleoside-diphosphate phosphatransferase	cpd00002[c] + cpd00533[c] <=> cpd00008[c] + cpd00356[c]	CTG0242	CTG0242		Pyrimidine metabolism	1	-1000	1000	0	2.7.4.6
CTR0216	ATP:nucleoside-diphosphate phosphatransferase	cpd00002[c] + cpd00177[c] <=> cpd00008[c] + cpd00115[c]	CTG0242	CTG0242		Purine metabolism	1	-1000	1000	0	2.7.4.6
CTR0217	ATP:nucleoside-diphosphate phosphatransferase	cpd00002[c] + cpd00090[c] <=> cpd00008[c] + cpd00068[c]	CTG0242	CTG0242		Purine metabolism	1	-1000	1000	0	2.7.4.6
CTT0026	Transport of ammonia	cpd00013[e] -> cpd00013[c]	CTG0544	CTG0544		Transport Reaction	0	0	1000	0
CTT0027	Transport of ammonia	cpd00067[c] + 2 cpd00013[e] -> 2 cpd00013[c] + cpd00067[e]				Transport Reaction	0	0	1000	0
CTR0400	ATP:nicotinamide-nucleotide adenylyltransferase	cpd00067[c] + cpd00002[c] + cpd00355[c] <=> cpd00003[c] + cpd00012[c]	CTG0234	CTG0234		Nicotinate and nicotinamide metabolism	1	-1000	1000	0	2.7.7.18
CTR0401	nicotinamide phosphoribosyltransferase	cpd00012[c] + cpd00355[c] <=> cpd00067[c] + cpd00103[c] + cpd00133[c]				Nicotinate and nicotinamide metabolism	1	-1000	1000	0	2.4.2.12
CTR0402	Nicotinamide ribonucleotide phosphohydrolase	cpd00001[c] + cpd00355[c] -> cpd00009[c] + cpd02016[c]	(CTG0198 or CTG0197)	CTG0197 CTG0198		Nicotinate and nicotinamide metabolism	0	0	1000	0	3.1.3.5
CTR0403	Nicotinamide amidohydrolase	cpd00001[c] + cpd00133[c] -> cpd00013[c] + cpd00218[c]				Nicotinate and nicotinamide metabolism	0	0	1000	0	3.5.1.19
CTR0404	ATP:nicotinamide-nucleotide adenylyltransferase	cpd00067[c] + cpd00002[c] + cpd00873[c] <=> cpd00012[c] + cpd00638[c]	CTG0234	CTG0234		Nicotinate and nicotinamide metabolism	1	-1000	1000	0	2.7.7.18
CTR0299	Nicotinate-nucleotide:dimethylbenzimidazole	cpd00873[c] + cpd01997[c] -> cpd00067[c] + cpd00218[c] + cpd02904[c]	CTG0336	CTG0336		Porphyrin and chlorophyll metabolism	0	0	1000	0	2.4.2.21
CTR0405	Nicotinate-nucleotide:pyrophosphate phosphoribosyltransferase	2 cpd00067[c] + cpd00103[c] + cpd02333[c] -> cpd00011[c] + cpd00012[c] + cpd00873[c]	CTG0338	CTG0338		Nicotinate and nicotinamide metabolism	0	0	1000	0	2.4.2.19
CTR0065	undecaprenyl diphosphate synthase	cpd00113[c] + cpdcbe13[c] -> cpd00012[c] + cpdcbe05[c]	(CTG0323 or CTG0324)	CTG0323 CTG0324		Terpenoid backbone biosynthesis	0	0	1000	0	2.5.1.31
CTT0054	Transport of nitrite	cpd00075[e] -> cpd00075[c]				Transport Reaction	0	0	1000	0
CTT0028	Transport of nitrate	cpd00001[c] + cpd00002[c] + cpd00209[e] -> cpd00067[c] + cpd00009[c] + cpd00008[c] + cpd00209[c]				Transport Reaction	0	0	1000	0
CTT0029	Transport of nitrate	cpd00209[e] -> cpd00209[c]	CTG0565	CTG0565		Transport Reaction	0	0	1000	0
CTR0406	Nicotinate D-ribonucleoside:orthophosphate ribosyltransferase	cpd00009[c] + cpd03471[c] <=> cpd00067[c] + cpd00218[c] + cpd00475[c]	CTG0343	CTG0343		Nicotinate and nicotinamide metabolism	1	-1000	1000	0	2.4.2.1
CTR0407	Nicotinate D-ribonucleotide phosphohydrolase	cpd00001[c] + cpd00873[c] -> cpd00009[c] + cpd03471[c]	(CTG0198 or CTG0197)	CTG0197 CTG0198		Nicotinate and nicotinamide metabolism	0	0	1000	0	3.1.3.5
CTR0151	2'-Deoxyuridine 5'-monophosphate phosphohydrolase	cpd00001[c] + cpd00299[c] -> cpd00009[c] + cpd00412[c]	(CTG0198 or CTG0197)	CTG0197 CTG0198		Pyrimidine metabolism	0	0	1000	0	3.1.3.5
CTR0218	Xanthosine 5'-phosphate phosphohydrolase	cpd00001[c] + cpd00497[c] -> cpd00009[c] + cpd01217[c]	(CTG0198 or CTG0197)	CTG0197 CTG0198		Purine metabolism	0	0	1000	0	3.1.3.5
CTR0219	Inosine 5'-monophosphate phosphohydrolase	cpd00001[c] + cpd00114[c] -> cpd00009[c] + cpd00246[c]	(CTG0198 or CTG0197)	CTG0197 CTG0198		Purine metabolism	0	0	1000	0	3.1.3.5
CTR0152	Uridine 5'-monophosphate phosphohydrolase	cpd00001[c] + cpd00091[c] -> cpd00009[c] + cpd00249[c]	(CTG0198 or CTG0197)	CTG0197 CTG0198		Pyrimidine metabolism	0	0	1000	0	3.1.3.5
CTR0153	2'-Deoxycytidine 5'-monophosphate phosphohydrolase	cpd00001[c] + cpd00206[c] -> cpd00009[c] + cpd00654[c]	(CTG0198 or CTG0197)	CTG0197 CTG0198		Pyrimidine metabolism	0	0	1000	0	3.1.3.5
CTR0154	Cytidine-5'-monophosphate phosphohydrolase	cpd00001[c] + cpd00046[c] -> cpd00009[c] + cpd00367[c]	(CTG0198 or CTG0197)	CTG0197 CTG0198		Pyrimidine metabolism	0	0	1000	0	3.1.3.5
CTR0155	Thymidylate 5'-phosphohydrolase	cpd00001[c] + cpd00298[c] -> cpd00009[c] + cpd00184[c]	(CTG0198 or CTG0197)	CTG0197 CTG0198		Pyrimidine metabolism	0	0	1000	0	3.1.3.5
CTR0220	2'-Deoxyadenosine 5'-monophosphate phosphohydrolase	cpd00001[c] + cpd00294[c] <=> cpd00009[c] + cpd00438[c]	(CTG0198 or CTG0197)	CTG0197 CTG0198		Purine metabolism	1	-1000	1000	0	3.1.3.5
CTR0221	Adenosine 5'-monophosphate phosphohydrolase	cpd00001[c] + cpd00018[c] -> cpd00009[c] + cpd00182[c]	(CTG0198 or CTG0197)	CTG0197 CTG0198		Purine metabolism	0	0	1000	0	3.1.3.5
CTR0222	2'-Deoxyguanosine 5'-monophosphate phosphohydrolase	cpd00001[c] + cpd00296[c] <=> cpd00009[c] + cpd00277[c]	(CTG0198 or CTG0197)	CTG0197 CTG0198		Purine metabolism	1	-1000	1000	0	3.1.3.5
CTR0223	Guanosine 5'-monophosphate phosphohydrolase	cpd00001[c] + cpd00126[c] -> cpd00009[c] + cpd00311[c]	(CTG0198 or CTG0197)	CTG0197 CTG0198		Purine metabolism	0	0	1000	0	3.1.3.5
CTR0224	GTP phosphohydrolase	cpd00001[c] + cpd00038[c] -> cpd00067[c] + cpd00009[c] + cpd00031[c]				Purine metabolism	0	0	1000	0	3.6.5.1
CTR0156	Nucleoside triphosphate pyrophosphorylase (dctp)	cpd00001[c] + cpd00356[c] -> cpd00067[c] + cpd00012[c] + cpd00206[c]				Pyrimidine metabolism	0	0	1000	0	3.6.1.12
CTR0225	dGTP triphosphohydrolase	cpd00001[c] + cpd00241[c] -> cpd00421[c] + cpd00277[c]	CTG0569	CTG0569		Purine metabolism	0	0	1000	0	3.1.5.1
CTR0389	ammonium-hydroxide:NADP+ oxidoreductase	4 cpd00067[c] + 3 cpd00004[c] + cpd00075[c] -> cpd00001[c] + 3 cpd00003[c] + cpd00985[c]	CTG0404	CTG0404		Nitrogen metabolism	0	0	1000	0	1.7.1.4
CTR0390	ammonium-hydroxide:NAD(P)+ oxidoreductase	4 cpd00067[c] + 3 cpd00005[c] + cpd00075[c] -> 3 cpd00006[c] + cpd00001[c] + cpd00985[c]	CTG0404	CTG0404		Nitrogen metabolism	0	0	1000	0	1.7.1.4
CTR0255	Acetyl-CoA:formate C-acetyltransferase	cpd00094[c] + cpd00010[c] -> cpd00047[c] + cpd00086[c]	(CTG0361 or CTG0360)	CTG0360 CTG0361		Propanoate metabolism	0	0	1000	0	2.3.1.54
CTR0692	Carbamoyl-phosphate:L-ornithine carbamoyltransferase	cpd00064[c] + cpd00146[c] -> cpd00067[c] + cpd00009[c] + cpd00274[c]	CTG0379	CTG0379		Arginine biosynthesis	0	0	1000	0	2.1.3.3
CTR0512	2-oxoisovalerate dehydrogenase	cpd00003[c] + cpd00010[c] + cpd00508[c] -> cpd00004[c] + cpd00011[c] + cpd00760[c]				Glycerophospholipid metabolism	0	0	1000	0	1.2.1.25
CTR0025	2-oxo-4-methyl-3-carboxypentanoate decarboxylation	cpd00067[c] + cpd02605[c] -> cpd00011[c] + cpd00200[c]	CTG0474	CTG0474		Valine, leucine and isoleucine biosynthesis	0	0	1000	0
CTR0157	Orotidine-5'-phosphate carboxy-lyase	cpd00067[c] + cpd00810[c] -> cpd00011[c] + cpd00091[c]	CTG0133	CTG0133		Pyrimidine metabolism	0	0	1000	0	4.1.1.23
CTR0641	2-oxoglutarate:ferredoxin oxidoreductase	cpd00024[c] + cpd00010[c] + cpd11621[c] <=> cpd00067[c] + cpd00011[c] + cpd11620[c] + cpd00078[c]				Citrate cycle (TCA cycle)	1	-1000	1000	0	1.2.7.3
CTR0648	3-oxopropanoate carboxy-lyase	cpd00067[c] + cpd00191[c] -> cpd00011[c] + cpd00071[c]				Chloroalkane and chloroalkene degradation	0	0	1000	0	4.1.1.-
CTR0086	ADP-glucose:1,4-alpha-D-glucan 4-alpha-D-glucosyltransferase	cpd00387[c] -> cpd00067[c] + cpd00008[c] + cpd11735[c]	CTG0348	CTG0348		Starch and sucrose metabolism	0	0	1000	0	2.4.1.21
CTR0709	ornithine aminotransferase	cpd00024[c] + cpd00064[c] -> cpd00023[c] + cpd00858[c]				Arginine and proline metabolism	0	0	1000	0	2.6.1.13
CTR0693	N2-Acetyl-L-ornithine:L-glutamate N-acetyltransferase	cpd00023[c] + cpd00342[c] <=> cpd00477[c] + cpd00064[c]	CTG0370	CTG0370		Arginine biosynthesis	1	-1000	1000	0	2.3.1.35
CTR0158	Orotidine-5'-phosphate:pyrophosphate phosphoribosyltransferase	cpd00012[c] + cpd00810[c] <=> cpd00103[c] + cpd00247[c]	CTG0342	CTG0342		Pyrimidine metabolism	1	-1000	1000	0	2.4.2.10
CTR0066	undecaprenyl diphosphate synthase	cpd00113[c] + cpdcbe16[c] -> cpd00012[c] + cpdcbe13[c]	(CTG0323 or CTG0324)	CTG0323 CTG0324		Terpenoid backbone biosynthesis	0	0	1000	0	2.5.1.31
CTR0710	L-Proline:NADP+ 5-oxidoreductase	2 cpd00067[c] + cpd00005[c] + cpd02431[c] -> cpd00006[c] + cpd00129[c]	CTG0409	CTG0409		Arginine and proline metabolism	0	0	1000	0	1.5.1.2
CTR0711	L-Proline:NAD+ 5-oxidoreductase	2 cpd00067[c] + cpd00004[c] + cpd02431[c] -> cpd00003[c] + cpd00129[c]	CTG0409	CTG0409		Arginine and proline metabolism	0	0	1000	0	1.5.1.2
CTR0679	(R)-Pantoate:beta-alanine ligase (AMP-forming)	cpd00002[c] + cpd00085[c] + cpd00408[c] -> cpd00067[c] + cpd00012[c] + cpd00018[c] + cpd00644[c]	CTG0039	CTG0039		beta-Alanine metabolism	0	0	1000	0	6.3.2.1
CTR0525	phosphatidate phosphatase	cpd00001[c] + cpd11422[c] <=> cpd00009[c] + cpd11423[c]				Glycerolipid metabolism	1	-1000	1000	0	3.1.3.4
CTR0327	UDPMurAc(oyl-L-Ala-D-gamma-Glu-L-Lys-D-Ala-D-Ala):undecaprenyl-	cpd00286[c] + cpd02968[c] -> cpd00091[c] + cpd03494[c]	(CTG0218 or CTG0217)	CTG0217 CTG0218		Peptidoglycan biosynthesis	0	0	1000	0	2.7.8.13
CTR0328	UDPMurAc(oyl-L-Ala-D-gamma-Glu-L-Lys-D-Ala-D-Ala):undecaprenyl-	3 cpd00067[c] + cpd00286[c] + cpd02862[c] <=> cpd00091[c] + cpd02948[c]	(CTG0218 or CTG0217)	CTG0217 CTG0218		Peptidoglycan biosynthesis	1	-1000	1000	0	2.7.8.13
CTR0329	acetylglucosaminlytransferase	cpd00067[c] + cpd02948[c] + cpd00037[c] <=> cpd00014[c] + cpd03491[c]	CTG0347	CTG0347		Peptidoglycan biosynthesis	1	-1000	1000	0	2.4.1.227
CTR0646	Pyruvate:carbon-dioxide ligase (ADP-forming)	cpd00020[c] + cpd00002[c] + cpd00242[c] -> cpd00067[c] + cpd00009[c] + cpd00008[c] + cpd00032[c]	CTG0009	CTG0009		Citrate cycle (TCA cycle)	0	0	1000	0	6.4.1.1
CTR0286	uroporphyrinogen methyltransferase	cpd00017[c] + cpd11206[c] -> cpd00019[c] + cpd01620[c]	CTG0422	CTG0422		Porphyrin and chlorophyll metabolism	0	0	1000	0	2.1.1.107
CTR0287	S-Adenosyl-L-methionine:precorrin-3B C17-methyltransferase	cpd00017[c] + cpd03833[c] -> 2 cpd00067[c] + cpd00019[c] + cpd03834[c]	CTG0389	CTG0389		Porphyrin and chlorophyll metabolism	0	0	1000	0	2.1.1.131
CTR0288	S-adenosyl-L-methionine:precorrin-4 C11 methyltransferase	cpd00017[c] + cpd03834[c] -> 2 cpd00067[c] + cpd00019[c] + cpd03839[c]	CTG0393	CTG0393		Porphyrin and chlorophyll metabolism	0	0	1000	0	2.1.1.133
CTR0289	precorrin-6 methyltransferase	2 cpd00017[c] + cpd03760[c] -> 2 cpd00067[c] + cpd00011[c] + 2 cpd00019[c] + cpd03835[c]	(CTG0525 or CTG0388)	CTG0388 CTG0525		Porphyrin and chlorophyll metabolism	0	0	1000	0	2.1.1.132
CTR0290	precorrin-6Y:NADP+ oxidoreductase	cpd00067[c] + cpd00005[c] + cpd03761[c] -> cpd00006[c] + cpd03760[c]	CTG0423	CTG0423		Porphyrin and chlorophyll metabolism	0	0	1000	0	1.3.1.54
CTR0291	Precorrin 8X 11,12-methylmutase	cpd00067[c] + cpd03835[c] -> cpd03832[c]	CTG0053	CTG0053		Porphyrin and chlorophyll metabolism	0	0	1000	0	5.4.1.2
CTR0302	Phosphoenolpyruvate 2,3-phosphonomutase	cpd00061[c] <=> cpd01807[c]				Phosphonate and phosphinate metabolism	1	-1000	1000	0	5.4.2.9
CTR0669	peptidoglycan synthesis for biomass	4.432 cpd00001[c] + 1.108 cpd00023[c] + 4.432 cpd00002[c] + 1.108 cpd00035[c] + 1.108 cpd00731[c] + 1.108 cpd00516[c] + 1.066 cpd00037[c] + 1.066 cpd00773[c] -> 4.432 cpd00009[c] + 4.432 cpd00008[c] + 1.108 cpd00117[c] + 1.108 cpd00014[c] + 1.108 cpd00091[c] + cpd11452[c]				Biomass Synthesis	0	0	1000	0
CTR0513	phosphatidylethanolamine N-methyltransferase	cpd00017[c] + cpd11456[c] -> cpd00067[c] + cpd00019[c] + cpdcbe17[c]				Glycerophospholipid metabolism	0	0	1000	0	2.1.1.17
CTR0416	6-phosphofructokinase	cpd00002[c] + cpd00072[c] -> cpd00067[c] + cpd00008[c] + cpd00290[c]	(CTG0277 or CTG0278)	CTG0277 CTG0278		Methane metabolism	0	0	1000	0	2.7.1.11
CTR0532	CTP:D-Tagatose 6-phosphate 1-phosphotransferase	cpd00052[c] + cpd00805[c] -> cpd00067[c] + cpd00096[c] + cpd02371[c]	(CTG0277 or CTG0278)	CTG0277 CTG0278		Galactose metabolism	0	0	1000	0	2.7.1.11
CTR0533	UTP:D-Tagatose 6-phosphate 1-phosphotransferase	cpd00062[c] + cpd00805[c] -> cpd00067[c] + cpd00014[c] + cpd02371[c]	(CTG0277 or CTG0278)	CTG0277 CTG0278		Galactose metabolism	0	0	1000	0	2.7.1.11
CTR0534	ITP:D-Tagatose 6-phosphate 1-phosphotransferase	cpd00068[c] + cpd00805[c] -> cpd00067[c] + cpd00090[c] + cpd02371[c]	(CTG0277 or CTG0278)	CTG0277 CTG0278		Galactose metabolism	0	0	1000	0	2.7.1.11
CTR0535	ATP:D-tagatose-6-phosphate 1-phosphotransferase	cpd00002[c] + cpd00805[c] -> cpd00067[c] + cpd00008[c] + cpd02371[c]	(CTG0277 or CTG0278)	CTG0277 CTG0278		Galactose metabolism	0	0	1000	0	2.7.1.11
CTR0102	Acetyl-CoA:formate C-acetyltransferase	cpd00020[c] + cpd00010[c] -> cpd00022[c] + cpd00047[c]	(CTG0361 or CTG0360)	CTG0360 CTG0361		Pyruvate metabolism	0	0	1000	0	2.3.1.54
CTR0720	D-Glucosamine 1-phosphate 1,6-phosphomutase;	cpd00288[c] -> cpd03671[c]	CTG0052	CTG0052		Amino sugar and nucleotide sugar metabolism	0	0	1000	0	5.4.2.10
CTR0485	3-Phospho-D-glycerate:NAD+ 2-oxidoreductase	cpd00003[c] + cpd00169[c] <=> cpd00067[c] + cpd00004[c] + cpd02069[c]	(CTG0466 or CTG0467 or CTG0468 or CTG0469)	CTG0466 CTG0467 CTG0468 CTG0469		Glycine, serine and threonine metabolism	1	-1000	1000	0	1.1.1.95
CTR0080	D-glucose-6-phosphate aldose-ketose-isomerase	cpd00079[c] <=> cpd00072[c]	CTG0054	CTG0054		Starch and sucrose metabolism	1	-1000	1000	0	5.3.1.9
CTR0464	ATP:3-phospho-D-glycerate 1-phosphotransferase	cpd00002[c] + cpd00169[c] <=> cpd00008[c] + cpd00203[c]	CTG0250	CTG0250		Glycolysis / Gluconeogenesis	1	-1000	1000	0	2.7.2.3
CTR0454	2-Phosphoglycolate phosphohydrolase	cpd00001[c] + cpd00727[c] -> cpd00009[c] + cpd00139[c]	CTG0199	CTG0199		Glyoxylate and dicarboxylate metabolism	0	0	1000	0	3.1.3.18
CTR0471	2-Phospho-D-glycerate 2,3-phosphomutase	cpd00482[c] <=> cpd00169[c]	CTG0051	CTG0051		Glycolysis / Gluconeogenesis	1	-1000	1000	0	5.4.2.1
CTR0460	phosphoglucomutase	cpd00089[c] <=> cpd00079[c]	(CTG0050 or CTG0048)	CTG0048 CTG0050		Glycolysis / Gluconeogenesis	1	-1000	1000	0	5.4.2.2
CTR0514	Phosphatidylglycerophosphate phosphohydrolase	cpd00001[c] + cpd11454[c] -> cpd00009[c] + cpd11652[c]				Glycerophospholipid metabolism	0	0	1000	0
CTR0515	CDPdiacylglycerol:sn-glycerol-3-phosphate 3-phosphatidyltransferase	cpd11427[c] + cpd00080[c] <=> cpd00067[c] + cpd00046[c] + cpd11454[c]	CTG0214	CTG0214		Glycerophospholipid metabolism	1	-1000	1000	0	2.7.8.5
CTR0433	inosose dehydratase	3 cpd00067[c] + cpd00524[c] <=> cpd00001[c] + cpdcbe25[c]	CTG0107	CTG0107		Inositol phosphate metabolism	1	-1000	1000	0	4.2.1.44
CTR0434	inosose dehydratase	cpd00524[c] <=> cpd00001[c] + cpd02631[c]	CTG0107	CTG0107		Inositol phosphate metabolism	1	-1000	1000	0	4.2.1.44
CTR0324	L-Phenylalanine:2-oxoglutarate aminotransferase	cpd00024[c] + cpd00066[c] <=> cpd00023[c] + cpd00143[c]	(CTG0302 or CTG0280 or CTG0306)	CTG0280 CTG0302 CTG0306		Phenylalanine metabolism	1	-1000	1000	0	2.6.1.9, 2.6.1.1
CTR0323	D-Phenylalanine:2-oxoglutarate aminotransferase	cpd00024[c] + cpd01526[c] <=> cpd00186[c] + cpd00143[c]	(CTG0294 or CTG0293)	CTG0293 CTG0294		Phenylalanine metabolism	1	-1000	1000	0	2.6.1.21
CTT0030	Transport of orthophosphate	cpd00067[e] + cpd00009[e] -> cpd00067[c] + cpd00009[c]	CTG0532	CTG0532		Transport Reaction	0	0	1000	0
CTT0031	Transport of orthophosphate	cpd00001[c] + cpd00002[c] + cpd00009[e] -> cpd00067[c] + 2 cpd00009[c] + cpd00008[c]	(CTG0004 and CTG0531 and CTG0530 and CTG0529)	CTG0004 CTG0529 CTG0530 CTG0531		Transport Reaction	0	0	1000	0
CTT0032	Transport of orthophosphate	cpd00009[e] -> cpd00009[c]				Transport Reaction	0	0	1000	0
CTR0670	phospholipid synthesis for biomass	0.342 cpd11652[c] + 0.271 cpd11456[c] + 0.784 cpdcbe17[c] -> cpd11765[c]				Biomass Synthesis	0	0	1000	0
CTR0539	D-Mannose 6-phosphate 1,6-phosphomutase	cpd00235[c] <=> cpd00485[c]	CTG0048	CTG0048		Fructose and mannose metabolism	1	-1000	1000	0	5.4.2.8
CTR0098	pyrimidine phosphatase	cpd00001[c] + cpd02720[c] -> cpd00009[c] + cpd02882[c]				Riboflavin metabolism	0	0	1000	0	3.1.3.-
CTR0042	ATP:4-amino-2-methyl-5-phosphomethylpyrimidine phosphotransferase	cpd00002[c] + cpd02775[c] -> cpd00008[c] + cpd02894[c]	CTG0259	CTG0259		Thiamine metabolism	0	0	1000	0	2.7.4.7
CTR0408	N-Ribosylnicotinamide:orthophosphate ribosyltransferase	cpd00009[c] + cpd02016[c] <=> cpd00067[c] + cpd00133[c] + cpd00475[c]	CTG0343	CTG0343		Nicotinate and nicotinamide metabolism	1	-1000	1000	0	2.4.2.1
CTR0362	ATP:pantothenate 4'-phosphotransferase	cpd00002[c] + cpd00644[c] -> cpd00067[c] + cpd00008[c] + cpd02201[c]	CTG0263	CTG0263		Pantothenate and CoA biosynthesis	0	0	1000	0	2.7.1.33
CTR0363	ATP:pantothenate 4'-phosphotransferase	cpd00002[c] + cpd02524[c] -> 4 cpd00067[c] + cpd00008[c] + cpd02666[c]	CTG0263	CTG0263		Pantothenate and CoA biosynthesis	0	0	1000	0	2.7.1.33
CTR0364	pantoate beta alanine ligase	cpd00085[c] + cpd00744[c] -> cpd00067[c] + cpd00644[c]	CTG0039	CTG0039		Pantothenate and CoA biosynthesis	0	0	1000	0	6.3.2.1
CTR0671	1,2-Diacyl-sn-glycerol synthesis for biomass	12 cpd00067[c] + cpd00001[c] + 12 cpd11652[c] -> 12 cpd11423[c] + cpd12183[c]				Biomass Synthesis	0	0	1000	0
CTR0226	GTP:pyruvate O2-phosphotransferase	cpd00067[c] + cpd00031[c] + cpd00061[c] -> cpd00020[c] + cpd00038[c]	CTG0260	CTG0260		Purine metabolism	0	0	1000	0	2.7.1.40
CTR0461	pyruvate synthase	cpd00020[c] + cpd00010[c] + cpd11621[c] -> cpd00067[c] + cpd00011[c] + cpd00022[c] + cpd11620[c]	(CTG0432 or CTG0431)	CTG0431 CTG0432		Glycolysis / Gluconeogenesis	0	0	1000	0	1.2.7.1
CTR0371	diphosphate phosphohydrolase	cpd00001[c] + cpd00012[c] -> cpd00067[c] + 2 cpd00009[c]	CTG0152	CTG0152		Oxidative phosphorylation	0	0	1000	0	3.6.1.1
CTR0256	ATP:acetate phosphotransferase	cpd00002[c] + cpd00141[c] <=> cpd00008[c] + cpd01844[c]	CTG0253	CTG0253		Propanoate metabolism	1	-1000	1000	0	2.7.2.1
CTR0292	5-Aminolevulinate hydro-lyase(adding 5-aminolevulinate and	2 cpd00338[c] -> cpd00067[c] + 2 cpd00001[c] + cpd00689[c]	CTG0111	CTG0111		Porphyrin and chlorophyll metabolism	0	0	1000	0	4.2.1.24
CTR0365	N-[(R)-4'-Phosphopantothenoyl]-L-cysteine carboxy-lyase	cpd00067[c] + cpd02666[c] -> cpd00011[c] + cpd00834[c]	CTG0033	CTG0033		Pantothenate and CoA biosynthesis	0	0	1000	0	4.1.1.36
CTR0463	phosphoenolpyruvate carboxykinase	cpd00002[c] + cpd00032[c] -> cpd00011[c] + cpd00008[c] + cpd00061[c]	CTG0575	CTG0575		Glycolysis / Gluconeogenesis	0	0	1000	0	4.1.1.49
CTR0103	ATP:pyruvate,orthophosphate phosphotransferase	cpd00020[c] + cpd00009[c] + cpd00002[c] -> cpd00067[c] + cpd00012[c] + cpd00061[c] + cpd00018[c]	CTG0211	CTG0211		Pyruvate metabolism	0	0	1000	0	2.7.9.1
CTR0598	2-phenyl-1,3-propanediol monocarbamate:NAD+ oxidoreductase	cpd00003[c] + cpd16395[c] -> cpd00067[c] + cpd00004[c] + cpd16396[c]	(CTG0514 or CTG0517 or CTG0516 or CTG0515)	CTG0514 CTG0515 CTG0516 CTG0517		Drug metabolism - cytochrome P450	0	0	1000	0	1.1.1.1
CTR0227	guanosine-3',5'-bis(diphosphate) 3'-diphosphohydrolase	cpd00001[c] + cpd00905[c] -> cpd00012[c] + cpd00031[c]				Purine metabolism	0	0	1000	0	3.1.7.2
CTR0344	D-Ribose 1,5-phosphomutase	cpd00475[c] <=> cpd00101[c]	CTG0049	CTG0049		Pentose phosphate pathway	1	-1000	1000	0	5.4.2.7
CTR0341	2-Deoxy-D-ribose 1-phosphate 1,5-phosphomutase	cpd00509[c] <=> cpd00510[c]	CTG0049	CTG0049		Pentose phosphate pathway	1	-1000	1000	0	5.4.2.7
CTR0366	(R)-4'-Phosphopantothenate:L-cysteine ligase	cpd00052[c] + cpd00084[c] + cpd02201[c] -> cpd00067[c] + cpd00012[c] + cpd00046[c] + cpd02666[c]	CTG0033	CTG0033		Pantothenate and CoA biosynthesis	0	0	1000	0	6.3.2.5
CTR0367	(R)-4'-Phosphopantothenate:L-cysteine ligase	cpd00002[c] + cpd00084[c] + cpd02201[c] -> cpd00067[c] + cpd00012[c] + cpd00018[c] + cpd02666[c]	CTG0033	CTG0033		Pantothenate and CoA biosynthesis	0	0	1000	0	6.3.2.5
CTR0303	prephenate dehydrogenase	cpd00003[c] + cpd00219[c] -> cpd00004[c] + cpd00011[c] + cpd00868[c]	CTG0427	CTG0427		Phenylalanine, tyrosine and tryptophan biosynthesis	0	0	1000	0	1.3.1.12
CTR0314	prephenate dehydrogenase	cpd00006[c] + cpd00219[c] -> cpd00005[c] + cpd00011[c] + cpd00868[c]	CTG0427	CTG0427		Phenylalanine, tyrosine and tryptophan biosynthesis	0	0	1000	0	1.3.1.13
CTR0315	Prephenate hydro-lyase (decarboxylating)	cpd00067[c] + cpd00219[c] -> cpd00001[c] + cpd00011[c] + cpd00143[c]	CTG0045	CTG0045		Phenylalanine, tyrosine and tryptophan biosynthesis	0	0	1000	0	4.2.1.51
CTR0114	ATP:pyruvate,water phosphotransferase	cpd00001[c] + cpd00020[c] + cpd00002[c] -> 2 cpd00067[c] + cpd00009[c] + cpd00061[c] + cpd00018[c]				Pyruvate metabolism	0	0	1000	0	2.7.9.2
CTR0228	5-Phospho-D-ribosylamine:glycine ligase (ADP-forming)	cpd00002[c] + cpd00033[c] + cpd01982[c] -> cpd00067[c] + cpd00009[c] + cpd00008[c] + cpd02394[c]	CTG0027	CTG0027		Purine metabolism	0	0	1000	0	6.3.4.13
CTR0316	N-(5-Phospho-beta-D-ribosyl)anthranilate ketol-isomerase	cpd02642[c] <=> cpd00956[c]	CTG0059	CTG0059		Phenylalanine, tyrosine and tryptophan biosynthesis	1	-1000	1000	0	5.3.1.24
CTR0229	1-(5'-Phosphoribosyl)-5-amino-4-imidazolecarboxamide:pyrophosphate	cpd00012[c] + cpd02851[c] <=> cpd00103[c] + cpd02506[c]	CTG0333	CTG0333		Purine metabolism	1	-1000	1000	0	2.4.2.7
CTR0230	2-(Formamido)-N1-(5-phosphoribosyl)acetamidine cyclo-ligase	cpd00002[c] + cpd02826[c] -> 2 cpd00067[c] + cpd00009[c] + cpd00008[c] + cpd02140[c]	CTG0029	CTG0029		Purine metabolism	0	0	1000	0	6.3.3.1
CTR0443	1-(5-phospho-D-ribosyl)-AMP 1,6-hydrolase	cpd00001[c] + cpd01777[c] -> cpd02979[c]	CTG0160	CTG0160		Histidine metabolism	0	0	1000	0	3.5.4.19
CTR0231	1-(5-Phosphoribosyl)-5-amino-4-carboxyimidazole:L-aspartate ligase	cpd00002[c] + cpd00041[c] + cpd02893[c] <=> cpd00067[c] + cpd00009[c] + cpd00008[c] + cpd02921[c]	CTG0032	CTG0032		Purine metabolism	1	-1000	1000	0	6.3.2.6
CTR0444	Phosphoribosyl-ATP pyrophosphohydrolase	cpd00001[c] + cpd01775[c] -> cpd00067[c] + cpd00012[c] + cpd01777[c]	CTG0146	CTG0146		Histidine metabolism	0	0	1000	0	3.6.1.31
CTR0232	5'-Phosphoribosylformylglycinamide:L-glutamine amido-ligase	cpd00001[c] + cpd00053[c] + cpd00002[c] + cpd02678[c] -> cpd00067[c] + cpd00023[c] + cpd00009[c] + cpd00008[c] + cpd02826[c]	CTG0016	CTG0016		Purine metabolism	0	0	1000	0	6.3.5.3
CTR0445	N-(5'-Phospho-D-ribosylformimino)-5-amino-1-	cpd02979[c] -> cpd02991[c]	CTG0060	CTG0060		Histidine metabolism	0	0	1000	0	5.3.1.16
CTR0672	protein synthesis for biomass	39.95 cpd00001[c] + 0.195 cpd00053[c] + 0.497 cpd00023[c] + 39.95 cpd00002[c] + 0.495 cpd00041[c] + 0.777 cpd00035[c] + 0.295 cpd00066[c] + 0.204 cpd00060[c] + 0.126 cpd00084[c] + 1.138 cpd00033[c] + 0.227 cpd00051[c] + 0.567 cpd00132[c] + 0.775 cpd00054[c] + 0.725 cpd00039[c] + 0.103 cpd00119[c] + 0.906 cpd00322[c] + 0.76 cpd00107[c] + 0.3 cpd00129[c] + 0.47 cpd00161[c] + 0.036 cpd00065[c] + 0.2…				Biomass Synthesis	0	0	1000	0
CTT0033	Transport of proline	cpd00001[c] + cpd00002[c] + cpd00129[e] -> cpd00067[c] + cpd00009[c] + cpd00008[c] + cpd00129[c]	CTG0570	CTG0570		Transport Reaction	0	0	1000	0
CTR0680	3-Hydroxypropionyl-CoA hydro-lyase	cpd03375[c] <=> cpd00001[c] + cpd00663[c]	CTG0070	CTG0070		beta-Alanine metabolism	1	-1000	1000	0	4.2.1.17
CTR0345	ATP:D-ribose-5-phosphate pyrophosphotransferase	cpd00002[c] + cpd00101[c] -> cpd00067[c] + cpd00018[c] + cpd00103[c]	CTG0239	CTG0239		Pentose phosphate pathway	0	0	1000	0	2.7.6.1
CTR0317	Phosphoenolpyruvate:3-phosphoshikimate	cpd00061[c] + cpd02030[c] <=> cpd00009[c] + cpd00932[c]	CTG0326	CTG0326		Phenylalanine, tyrosine and tryptophan biosynthesis	1	-1000	1000	0	2.5.1.19
CTR0516	Phsophatidyl-L-serine carboxy-lyase	cpd00067[c] + cpd11455[c] -> cpd00011[c] + cpd11456[c]	CTG0129	CTG0129		Glycerophospholipid metabolism	0	0	1000	0	4.1.1.65
CTR0486	3-Phosphoserine:2-oxoglutarate aminotransferase	cpd00023[c] + cpd02069[c] -> cpd00024[c] + cpd00738[c]				Glycine, serine and threonine metabolism	0	0	1000	0	2.6.1.52
CTR0035	2-phosphosulfolactate phosphatase	cpd00001[c] + cpdcbe19[c] -> cpd00009[c] + cpd08338[c]	CTG0196	CTG0196		Unassigned	0	0	1000	0	3.1.3.71
CTR0487	phosphoserine phosphatase	cpd00001[c] + cpd00738[c] -> cpd00009[c] + cpd00054[c]				Glycine, serine and threonine metabolism	0	0	1000	0	3.1.3.3
CTR0069	phosphate acetyltransferase	cpd00009[c] + cpd00022[c] <=> cpd00010[c] + cpd00196[c]	CTG0359	CTG0359		Taurine and hypotaurine metabolism	1	-1000	1000	0	2.3.1.8
CTR0257	Phosphate acetyltransferase	cpd00009[c] + cpd00086[c] -> cpd00010[c] + cpd01844[c]	CTG0359	CTG0359		Propanoate metabolism	0	0	1000	0	2.3.1.8
CTR0368	ATP:pantetheine-4'-phosphate adenylyltransferase	cpd00067[c] + cpd00002[c] + cpd00834[c] <=> cpd00012[c] + cpd00655[c]	CTG0230	CTG0230		Pantothenate and CoA biosynthesis	1	-1000	1000	0	2.7.7.3
CTR0067	undecaprenyl diphosphate synthase	cpd00113[c] + cpdcbe18[c] -> cpd00012[c] + cpdcbe11[c]	(CTG0323 or CTG0324)	CTG0323 CTG0324		Terpenoid backbone biosynthesis	0	0	1000	0	2.5.1.31
CTR0712	putrescine aminotransferase	cpd00024[c] + cpd00118[c] -> cpd00023[c] + cpd00434[c]				Arginine and proline metabolism	0	0	1000	0	2.6.1.82
CTT0055	Transport of putrescine	cpd00001[c] + cpd00002[c] + cpd00118[e] -> cpd00067[c] + cpd00009[c] + cpd00008[c] + cpd00118[c]	((CTG0578 or CTG0536 or CTG0542) and CTG0576 and (CTG0003 or CTG0002) and (CTG0537 or CTG0577))	CTG0002 CTG0003 CTG0536 CTG0537 CTG0542 CTG0576 CTG0577 CTG0578		Transport Reaction	0	0	1000	0
CTR0233	Adenosine:orthophosphate ribosyltransferase	cpd00009[c] + cpd00182[c] <=> cpd00128[c] + cpd00475[c]	CTG0343	CTG0343		Purine metabolism	1	-1000	1000	0	2.4.2.1
CTR0234	Deoxyadenosine:orthophosphate ribosyltransferase	cpd00009[c] + cpd00438[c] <=> cpd00128[c] + cpd00509[c]	CTG0343	CTG0343		Purine metabolism	1	-1000	1000	0	2.4.2.1
CTR0235	guanosine:orthophosphate ribosyltransferase	cpd00009[c] + cpd00311[c] <=> cpd00207[c] + cpd00475[c]	CTG0343	CTG0343		Purine metabolism	1	-1000	1000	0	2.4.2.1
CTR0236	Deoxyguanosine:orthophosphate ribosyltransferase	cpd00009[c] + cpd00277[c] <=> cpd00509[c] + cpd00207[c]	CTG0343	CTG0343		Purine metabolism	1	-1000	1000	0	2.4.2.1
CTR0237	inosine:orthophosphate ribosyltransferase	cpd00009[c] + cpd00246[c] <=> cpd00226[c] + cpd00475[c]	CTG0343	CTG0343		Purine metabolism	1	-1000	1000	0	2.4.2.1
CTR0238	Deoxyinosine:orthophosphate ribosyltransferase	cpd00009[c] + cpd03279[c] <=> cpd00226[c] + cpd00509[c]	CTG0343	CTG0343		Purine metabolism	1	-1000	1000	0	2.4.2.1
CTR0239	Xanthosine:orthophosphate ribosyltransferase	cpd00009[c] + cpd01217[c] <=> cpd00309[c] + cpd00475[c]	CTG0343	CTG0343		Purine metabolism	1	-1000	1000	0	2.4.2.1
CTR0003	ATP:pyridoxal 5'-phosphotransferase	cpd00002[c] + cpd00419[c] -> cpd00067[c] + cpd00008[c] + cpd00493[c]	CTG0262	CTG0262		Vitamin B6 metabolism	0	0	1000	0	2.7.1.35
CTR0004	ATP:pyridoxal 5'-phosphotransferase	cpd00002[c] + cpd00215[c] -> cpd00067[c] + cpd00008[c] + cpd00016[c]	CTG0262	CTG0262		Vitamin B6 metabolism	0	0	1000	0	2.7.1.35
CTR0005	ATP:pyridoxal 5'-phosphotransferase	cpd00002[c] + cpd00263[c] -> cpd00067[c] + cpd00008[c] + cpd00478[c]	CTG0262	CTG0262		Vitamin B6 metabolism	0	0	1000	0	2.7.1.35
CTR0465	ATP:pyruvate O2-phosphotransferase	cpd00067[c] + cpd00008[c] + cpd00061[c] -> cpd00020[c] + cpd00002[c]	CTG0260	CTG0260		Glycolysis / Gluconeogenesis	0	0	1000	0	2.7.1.40
CTR0240	dATP:pyruvate O2-phosphotransferase	cpd00067[c] + cpd00061[c] + cpd00177[c] -> cpd00020[c] + cpd00115[c]	CTG0260	CTG0260		Purine metabolism	0	0	1000	0	2.7.1.40
CTR0241	dATP:pyruvate O2-phosphotransferase	cpd00067[c] + cpd00061[c] + cpd00295[c] -> cpd00020[c] + cpd00241[c]	CTG0260	CTG0260		Purine metabolism	0	0	1000	0	2.7.1.40
CTR0159	Uridine:orthophosphate ribosyltransferase	cpd00009[c] + cpd00249[c] <=> cpd00092[c] + cpd00475[c]	CTG0337	CTG0337		Pyrimidine metabolism	1	-1000	1000	0	2.4.2.3
CTR0113	2-Hydroxyethylenedicarboxylate carboxy-lyase	cpd02469[c] -> cpd00020[c] + cpd00011[c]				Pyruvate metabolism	0	0	1000	0	4.1.1.-
CTR0409	quinolinate synthase	cpd03470[c] + cpd00095[c] -> 2 cpd00001[c] + cpd00009[c] + cpd02333[c]	CTG0309	CTG0309		Nicotinate and nicotinamide metabolism	0	0	1000	0	2.5.1.72
CTR0099	ATP:riboflavin 5'-phosphotransferase	cpd00002[c] + cpd00220[c] -> cpd00067[c] + cpd00008[c] + cpd00050[c]	CTG0266	CTG0266		Riboflavin metabolism	0	0	1000	0	2.7.1.26
CTR0100	6,7-Dimethyl-8-(1-D-ribityl)lumazine:6,7-dimethyl-8-(1-D-ribityl)	cpd11225[c] + cpd02882[c] -> 2 cpd00001[c] + cpd00009[c] + cpd02656[c]	CTG0308	CTG0308		Riboflavin metabolism	0	0	1000	0	2.5.1.78
CTR0101	riboflavin synthase	2 cpd02656[c] -> cpd02882[c] + cpd00220[c]	CTG0307	CTG0307		Riboflavin metabolism	0	0	1000	0	2.5.1.9
CTR0342	ATP:D-ribose 5-phosphotransferase	cpd00002[c] + cpd00105[c] -> cpd00067[c] + cpd00008[c] + cpd00101[c]				Pentose phosphate pathway	0	0	1000	0	2.7.1.15
CTR0351	D-ribulokinase	cpd00002[c] + cpd00258[c] <=> cpd00067[c] + cpd00171[c] + cpd00008[c]	CTG0258	CTG0258		Pentose and glucuronate interconversions	1	-1000	1000	0	2.7.1.47
CTR0352	L-ribulose-5-phosphate 4-epimerase	cpd00808[c] <=> cpd00198[c]	CTG0063	CTG0063		Pentose and glucuronate interconversions	1	-1000	1000	0	5.1.3.4
CTR0626	S-(5-deoxy-D-ribos-5-yl)-L-homocysteine homocysteine-lyase	cpd02227[c] -> cpd00135[c] + cpd08638[c]	CTG0078	CTG0078		Cysteine and methionine metabolism	0	0	1000	0	4.4.1.21
CTR0673	RNA synthesis for biomass	1.25 cpd00001[c] + 2.07 cpd00002[c] + 0.849 cpd00038[c] + 0.713 cpd00052[c] + 0.718 cpd00062[c] -> 1.25 cpd00009[c] + 1.25 cpd00008[c] + 3.1 cpd00012[c] + cpd11612[c]				Biomass Synthesis	0	0	1000	0
CTR0242	2'-Deoxyadenosine 5'-diphosphate:oxidized-thioredoxin	cpd00008[c] + cpd11421[c] -> cpd00001[c] + cpd11420[c] + cpd00177[c]	CTG0452	CTG0452		Purine metabolism	0	0	1000	0	1.17.4.1
CTR0243	2'-Deoxyguanosine 5'-diphosphate:oxidized-thioredoxin	cpd00031[c] + cpd11421[c] -> cpd00001[c] + cpd11420[c] + cpd00295[c]	CTG0452	CTG0452		Purine metabolism	0	0	1000	0	1.17.4.1
CTR0160	2'-Deoxycytidine diphosphate:oxidized-thioredoxin 2'-oxidoreductase	cpd11421[c] + cpd00096[c] -> cpd00001[c] + cpd11420[c] + cpd00533[c]	CTG0452	CTG0452		Pyrimidine metabolism	0	0	1000	0	1.17.4.1
CTR0161	2'-Deoxyuridine 5'-diphosphate:oxidized-thioredoxin	cpd11421[c] + cpd00014[c] -> cpd00001[c] + cpd11420[c] + cpd00978[c]	CTG0452	CTG0452		Pyrimidine metabolism	0	0	1000	0	1.17.4.1
CTR0244	ribonucleoside-triphosphate reductase	cpd00002[c] + cpd11421[c] -> cpd00001[c] + cpd11420[c] + cpd00115[c]	CTG0451	CTG0451		Purine metabolism	0	0	1000	0	1.17.4.2
CTR0245	anaerobic ribonucleoside-triphosphate reductase	cpd00002[c] + cpd12173[c] -> cpd00001[c] + cpd00115[c] + cpd12207[c]				Purine metabolism	0	0	1000	0
CTR0246	ribonucleoside-triphosphate reductase	cpd00038[c] + cpd11421[c] -> cpd00001[c] + cpd11420[c] + cpd00241[c]	CTG0451	CTG0451		Purine metabolism	0	0	1000	0	1.17.4.2
CTR0247	anaerobic ribonucleoside-triphosphate reductase	cpd00038[c] + cpd12173[c] -> cpd00001[c] + cpd00241[c] + cpd12207[c]				Purine metabolism	0	0	1000	0
CTR0162	ribonucleoside-triphosphate reductase	cpd00052[c] + cpd11421[c] -> cpd00001[c] + cpd11420[c] + cpd00356[c]	CTG0451	CTG0451		Pyrimidine metabolism	0	0	1000	0	1.17.4.2
CTR0163	anaerobic ribonucleoside-triphosphate reductase	cpd00052[c] + cpd12173[c] -> cpd00001[c] + cpd00356[c] + cpd12207[c]				Pyrimidine metabolism	0	0	1000	0
CTR0164	ribonucleoside-triphosphate reductase	cpd11421[c] + cpd00062[c] -> cpd00001[c] + cpd11420[c] + cpd00358[c]	CTG0451	CTG0451		Pyrimidine metabolism	0	0	1000	0	1.17.4.2
CTR0165	anaerobic ribonucleoside-triphosphate reductase	cpd00062[c] + cpd12173[c] -> cpd00001[c] + cpd00358[c] + cpd12207[c]				Pyrimidine metabolism	0	0	1000	0
CTR0335	D-Ribulose-5-phosphate 3-epimerase	cpd00171[c] <=> cpd00198[c]	CTG0069	CTG0069		Pentose phosphate pathway	1	-1000	1000	0	5.1.3.1
CTR0336	D-Ribose-5-phosphate ketol-isomerase	cpd00101[c] <=> cpd00171[c]	(CTG0057 or CTG0056)	CTG0056 CTG0057		Pentose phosphate pathway	1	-1000	1000	0	5.3.1.6
CTR0300	alpha-ribazole phosphatase	cpd00001[c] + cpd02904[c] -> cpd00009[c] + cpd03423[c]	CTG0195	CTG0195		Porphyrin and chlorophyll metabolism	0	0	1000	0	3.1.3.73
CTR0251	ATP:sulfate adenylyltransferase	cpd00067[c] + cpd00002[c] + cpd00048[c] -> cpd00012[c] + cpd00193[c]	(CTG0228 and CTG0267)	CTG0228 CTG0267		Purine metabolism	0	0	1000	0	2.7.7.4
CTR0073	Sulfate adenyltransferase	cpd00001[c] + cpd00002[c] + cpd00038[c] + cpd00048[c] -> cpd00009[c] + cpd00012[c] + cpd00031[c] + cpd00193[c]	(CTG0228 and CTG0267)	CTG0228 CTG0267		Sulfur metabolism	0	0	1000	0	2.7.7.4
CTT0056	Transport of salicin	cpd00061[c] + cpd01030[e] -> cpd00020[c] + cpd03698[c]				Transport Reaction	0	0	1000	0
CTT0034	Transport of sorbitol	cpd00061[c] + cpd00588[e] -> cpd00020[c] + cpd00804[c]				Transport Reaction	0	0	1000	0
CTR0425	succinyl-diaminopimelate desuccinylase	cpd00001[c] + cpd02698[c] -> cpd00504[c] + cpd00036[c]				Lysine biosynthesis	0	0	1000	0	3.5.1.18
CTR0426	succinyldiaminopimelate transaminase	cpd00024[c] + cpd02698[c] <=> cpd00023[c] + cpd02724[c]				Lysine biosynthesis	1	-1000	1000	0	2.6.1.17
CTR0089	ATP:sulfate adenylyltransferase	cpd00067[c] + cpd00002[c] + cpd03396[c] <=> cpd00012[c] + cpd03388[c]	(CTG0228 and CTG0267)	CTG0228 CTG0267		Selenocompound metabolism	1	-1000	1000	0	2.7.7.4
CTR0635	ATP:L-methione S-adenosyltransferase	cpd00001[c] + cpd00002[c] + cpd03163[c] -> cpd00009[c] + cpd00012[c] + cpd03392[c]	(CTG0313 or CTG0314)	CTG0313 CTG0314		Cysteine and methionine metabolism	0	0	1000	0	2.5.1.6
CTR0633	acetyl-CoA:L-serine O-acetyltransferase	cpd00022[c] + cpd00054[c] <=> cpd00010[c] + cpd00722[c]	CTG0365	CTG0365		Cysteine and methionine metabolism	1	-1000	1000	0	2.3.1.30
CTR0488	L-serine ammonia-lyase	cpd00054[c] -> cpd00013[c] + cpd00020[c]	(CTG0090 or CTG0091)	CTG0090 CTG0091		Glycine, serine and threonine metabolism	0	0	1000	0	4.3.1.19
CTR0627	L-Serine hydro-lyase (deaminating)	cpd00054[c] -> cpd01495[c] + cpd00001[c]	(CTG0092 and CTG0093)	CTG0092 CTG0093		Cysteine and methionine metabolism	0	0	1000	0	4.3.1.17
CTR0489	serine--glyoxylate transaminase	cpd00054[c] + cpd00040[c] <=> cpd00033[c] + cpd00145[c]				Glycine, serine and threonine metabolism	1	-1000	1000	0	2.6.1.45
CTR0293	sirohydrochlorin cobaltochelatase	cpd00149[c] + cpd01620[c] -> 3 cpd00067[c] + cpd08368[c]	CTG0076	CTG0076		Porphyrin and chlorophyll metabolism	0	0	1000	0	4.99.1.3
CTR0294	sirohydrochlorin cobalt-lyase	cpd00149[c] + cpd03426[c] <=> 3 cpd00067[c] + cpdcbe24[c]	CTG0076	CTG0076		Porphyrin and chlorophyll metabolism	1	-1000	1000	0	4.99.1.3
CTR0295	precorrin-2 dehydrogenase	cpd00003[c] + cpd01620[c] <=> cpd00067[c] + cpd00004[c] + cpd03426[c]	CTG0422	CTG0422		Porphyrin and chlorophyll metabolism	1	-1000	1000	0	1.3.1.76
CTR0318	Shikimate:NADP+ 3-oxidoreductase	cpd00067[c] + cpd00005[c] + cpd01716[c] -> cpd00006[c] + cpd00383[c]	CTG0497	CTG0497		Phenylalanine, tyrosine and tryptophan biosynthesis	0	0	1000	0	1.1.1.25
CTR0319	shikimate:NAD+ 3-oxidoreductase	cpd00067[c] + cpd00004[c] + cpd01716[c] -> cpd00003[c] + cpd00383[c]				Phenylalanine, tyrosine and tryptophan biosynthesis	0	0	1000	0	1.1.1.282
CTR0320	ATP:shikimate 3-phosphotransferase	cpd00002[c] + cpd00383[c] -> cpd00067[c] + cpd00008[c] + cpd02030[c]	CTG0255	CTG0255		Phenylalanine, tyrosine and tryptophan biosynthesis	0	0	1000	0	2.7.1.71
CTR0628	O-Succinyl-L-homoserine succinate-lyase	cpd00084[c] + cpd00822[c] -> cpd00067[c] + cpd00036[c] + cpd00424[c]	CTG0316	CTG0316		Cysteine and methionine metabolism	0	0	1000	0	2.5.1.48
CTR0629	O-Succinyl-L-homoserine succinate-lyase	cpd00001[c] + cpd00822[c] -> cpd00067[c] + cpd00013[c] + cpd00094[c] + cpd00036[c]	CTG0316	CTG0316		Cysteine and methionine metabolism	0	0	1000	0	2.5.1.48
CTT0035	Transport of sulfate	cpd00001[c] + cpd00002[c] + cpd00048[e] -> cpd00067[c] + cpd00009[c] + cpd00008[c] + cpd00048[c]	CTG0541	CTG0541		Transport Reaction	0	0	1000	0
CTT0036	Transport of sulfate	cpd00048[e] -> cpd00048[c]				Transport Reaction	0	0	1000	0
CTT0037	Transport of spermidine	cpd00001[c] + cpd00002[c] + cpd00264[e] -> cpd00067[c] + cpd00009[c] + cpd00008[c] + cpd00264[c]	((CTG0577 or CTG0537) and (CTG0003 or CTG0002) and CTG0576 and (CTG0578 or CTG0536 or CTG0542))	CTG0002 CTG0003 CTG0536 CTG0537 CTG0542 CTG0576 CTG0577 CTG0578		Transport Reaction	0	0	1000	0
CTR0606	S-adenosylmethioninamine:putrescine 3-aminopropyltransferase	cpd00837[c] + cpd00118[c] -> cpd00067[c] + cpd00147[c] + cpd00264[c]	CTG0327	CTG0327		Cysteine and methionine metabolism	0	0	1000	0	2.5.1.16
CTR0607	S-adenosylmethioninamine:spermidine 3-aminopropyltransferase	cpd00067[c] + cpd00147[c] + cpd00558[c] -> cpd00837[c] + cpd00264[c]	CTG0327	CTG0327		Cysteine and methionine metabolism	0	0	1000	0	2.5.1.16
CTR0490	serine-pyruvate transaminase	cpd00020[c] + cpd00054[c] <=> cpd00035[c] + cpd00145[c]	(CTG0291 or CTG0290)	CTG0290 CTG0291		Glycine, serine and threonine metabolism	1	-1000	1000	0	2.6.1.51
CTT0038	Transport of Succinate	cpd00067[e] + cpd00036[e] <=> cpd00067[c] + cpd00036[c]				Transport Reaction	1	-1000	1000	0
CTR0642	succinyl-CoA synthetase (ADP-forming)	cpd00009[c] + cpd00008[c] + cpd00078[c] -> cpd00002[c] + cpd00010[c] + cpd00036[c]				Citrate cycle (TCA cycle)	0	0	1000	0	6.2.1.5
CTR0431	trans-2-Methyl-5-isopropylhexa-2,5-dienoyl-CoA hydro-lyase	cpd00001[c] + cpd08742[c] -> cpd08744[c]	CTG0070	CTG0070		Limonene and pinene degradation	0	0	1000	0	4.2.1.17
CTR0343	sedoheptulose-7-phosphate:D-glyceraldehyde-3-phosphate	cpd00236[c] + cpd00072[c] -> cpd00102[c] + cpd00238[c]	CTG0373	CTG0373		Pentose phosphate pathway	0	0	1000	0	2.2.1.2
CTR0558	(R,R)-tartrate hydro-lyase (oxaloacetate-forming)	cpd00666[c] -> cpd00001[c] + cpd00032[c]	(CTG0115 or CTG0114)	CTG0114 CTG0115		Glyoxylate and dicarboxylate metabolism	0	0	1000	0	(4.2.1.2 or 4.2.1.32)
CTT0039	Transport of taurine	cpd00001[c] + cpd00002[c] + cpd00210[e] -> cpd00067[c] + cpd00009[c] + cpd00008[c] + cpd00210[c]	(((CTG0540 or CTG0564) or CTG0539) and (CTG0519 or CTG0520 or CTG0521)) or (CTG0001 and CTG0538 and CTG0548))	CTG0001 CTG0519 CTG0520 CTG0521 CTG0538 CTG0539 CTG0540 CTG0548 CTG0564		Transport Reaction	0	0	1000	0
CTR0264	Taurocholate amidohydrolase	cpd00001[c] + cpd03047[c] -> cpd00067[c] + cpd00210[c] + cpd00526[c]	(CTG0182 or CTG0568 or CTG0186 or CTG0185 or CTG0183 or CTG0184 or CTG0551 or CTG0180 or CTG0179 or CTG0181)	CTG0179 CTG0180 CTG0181 CTG0182 CTG0183 CTG0184 CTG0185 CTG0186 CTG0551 CTG0568		Primary bile acid biosynthesis	0	0	1000	0	3.5.1.24
CTR0092	Taurodeoxycholate amidohydrolase	cpd00001[c] + cpd03244[c] -> cpd00210[c] + cpd02733[c]	(CTG0184 or CTG0551 or CTG0183 or CTG0185 or CTG0186 or CTG0568 or CTG0182 or CTG0181 or CTG0179 or CTG0180)	CTG0179 CTG0180 CTG0181 CTG0182 CTG0183 CTG0184 CTG0185 CTG0186 CTG0551 CTG0568		Secondary bile acid biosynthesis	0	0	1000	0	3.5.1.24
CTR0721	dTDP-6-deoxy-L-mannose:NADP+ 4-oxidoreductase	cpd00006[c] + cpd03192[c] <=> 2 cpd00067[c] + cpd00005[c] + cpd03171[c]	(CTG0512 or CTG0513)	CTG0512 CTG0513		Amino sugar and nucleotide sugar metabolism	1	-1000	1000	0	1.1.1.133
CTR0043	Thiamin diphosphate phosphohydrolase	cpd00001[c] + cpd00056[c] -> cpd00067[c] + cpd00009[c] + cpd00793[c]				Thiamine metabolism	0	0	1000	0	3.6.1.15
CTR0462	pyruvate:thiamin diphosphate acetaldehydetransferase	cpd00067[c] + cpd00020[c] + cpd00056[c] -> cpd00011[c] + cpd03049[c]	(CTG0372 or CTG0434 or CTG0433)	CTG0372 CTG0433 CTG0434		Glycolysis / Gluconeogenesis	0	0	1000	0	(2.2.1.6 or 1.2.4.1)
CTR0076	dTDP-4-dehydro-6-deoxy-D-glucose 3,5-epimerase	cpd00521[c] -> cpd00522[c]	CTG0068	CTG0068		Streptomycin biosynthesis	0	0	1000	0	5.1.3.13
CTR0077	dTDP-6-deoxy-L-mannose:NADP+ 4-oxidoreductase	cpd00067[c] + cpd00005[c] + cpd00522[c] -> cpd00006[c] + cpd02113[c]	(CTG0512 or CTG0513)	CTG0512 CTG0513		Streptomycin biosynthesis	0	0	1000	0	1.1.1.133
CTR0074	dTDPglucose 4,6-hydro-lyase	cpd00626[c] -> cpd00001[c] + cpd00521[c]	CTG0105	CTG0105		Streptomycin biosynthesis	0	0	1000	0	4.2.1.46
CTR0674	techoic acid synthesis for biomass	0.129 cpd00001[c] + 0.129 cpd00002[c] + 0.129 cpd00039[c] + 0.129 cpd00037[c] + 0.518 cpd12183[c] -> 0.129 cpd00009[c] + 0.129 cpd00008[c] + 0.129 cpd00014[c] + cpdcbe20[c]				Biomass Synthesis	0	0	1000	0
CTR0536	tagatose-bisphosphate aldolase	cpd02371[c] <=> cpd00102[c] + cpd00095[c]	CTG0125	CTG0125		Galactose metabolism	1	-1000	1000	0	4.1.2.40
CTR0592	6-thioguanosine monophosphate:diphosphate	cpd00103[c] + cpd04809[c] -> cpd00067[c] + cpd00012[c] + cpd16423[c]	CTG0332	CTG0332		Drug metabolism - other enzymes	0	0	1000	0	2.4.2.8
CTR0557	folylpolyglutamate synthase	cpd00023[c] + cpd00002[c] + cpd00087[c] <=> cpd00067[c] + cpd00009[c] + cpd00008[c] + cpd06227[c]	CTG0036	CTG0036		Folate biosynthesis	1	-1000	1000	0	6.3.2.17
CTR0374	5,6,7,8-Tetrahydrofolate:NAD+ oxidoreductase	cpd00067[c] + 2 cpd00004[c] + cpd00393[c] -> 2 cpd00003[c] + cpd00087[c]	CTG0408	CTG0408		One carbon pool by folate	0	0	1000	0	1.5.1.3
CTR0593	6-thioinosine 5'-monophosphate:diphosphate	2 cpd00067[c] + cpd00103[c] + cpd01590[c] -> cpd00012[c] + cpd02832[c]	CTG0332	CTG0332		Drug metabolism - other enzymes	0	0	1000	0	2.4.2.8
CTT0040	Transport of thiamine	cpd00305[e] -> cpd00305[c]				Transport Reaction	0	0	1000	0
CTR0413	tetrahydrodipicolinate N-acetyltransferase	cpd00001[c] + cpd00022[c] + cpd02465[c] -> cpd00010[c] + cpd03289[c]	CTG0358	CTG0358		Monobactam biosynthesis	0	0	1000	0	2.3.1.89
CTR0491	L-Threonine acetaldehyde-lyase	cpd00161[c] -> cpd00071[c] + cpd00033[c]				Glycine, serine and threonine metabolism	0	0	1000	0	4.1.2.5
CTR0498	L-threonine ammonia-lyase	cpd00161[c] <=> cpd00013[c] + cpd00094[c]	(CTG0091 or CTG0090)	CTG0090 CTG0091		Glycine, serine and threonine metabolism	1	-1000	1000	0	4.3.1.19
CTR0296	L-threonine-O-3-phosphate carboxy-lyase	cpd00067[c] + cpd08928[c] -> cpd00011[c] + cpd02547[c]	CTG0128	CTG0128		Porphyrin and chlorophyll metabolism	0	0	1000	0	4.1.1.81
CTR0492	O-Phospho-L-homoserine phospho-lyase (adding water)	cpd00001[c] + cpd00809[c] -> cpd00009[c] + cpd00161[c]	(CTG0101 or CTG0100)	CTG0100 CTG0101		Glycine, serine and threonine metabolism	0	0	1000	0	4.2.3.1
CTT0041	Transport of threonine	cpd00001[c] + cpd00002[c] + cpd00161[e] -> cpd00067[c] + cpd00009[c] + cpd00008[c] + cpd00161[c]				Transport Reaction	0	0	1000	0
CTR0337	Sedoheptulose-7-phosphate:D-glyceraldehyde-3-phosphate	cpd00102[c] + cpd00238[c] <=> cpd00101[c] + cpd00198[c]	((CTG0376 or CTG0377) or CTG0374 or CTG0375)	CTG0374 CTG0375 CTG0376 CTG0377		Pentose phosphate pathway	1	-1000	1000	0	2.2.1.1
CTR0650	D-Fructose 6-phosphate:D-glyceraldehyde-3-phosphate glycolaldehyde	cpd00102[c] + cpd00072[c] -> cpd00236[c] + cpd00198[c]	((CTG0376 or CTG0377) or CTG0374 or CTG0375)	CTG0374 CTG0375 CTG0376 CTG0377		Carbon fixation in photosynthetic organisms	0	0	1000	0	2.2.1.1
CTR0166	ATP:thymidine 5'-phosphotransferase	cpd00002[c] + cpd00184[c] -> cpd00067[c] + cpd00008[c] + cpd00298[c]	CTG0271	CTG0271		Pyrimidine metabolism	0	0	1000	0	2.7.1.21
CTR0044	thiamine diphosphokinase	cpd00002[c] + cpd00305[c] -> cpd00067[c] + cpd00018[c] + cpd00056[c]	CTG0533	CTG0533		Thiamine metabolism	0	0	1000	0	2.7.6.2
CTR0117	5,10-Methylenetetrahydrofolate:dUMP C-methyltransferase	cpd00299[c] + cpd00125[c] -> cpd00330[c] + cpd00298[c]				Pyrimidine metabolism	0	0	1000	0	2.1.1.45
CTR0045	thiamine-monophosphate kinase	cpd00002[c] + cpd00793[c] -> cpd00008[c] + cpd00056[c]	CTG0246	CTG0246		Thiamine metabolism	0	0	1000	0	2.7.4.16
CTR0594	6-thioinosine 5'-monophosphate:NAD+ oxidoreductase	cpd00001[c] + cpd00003[c] + cpd02832[c] -> 3 cpd00067[c] + cpd00004[c] + cpd16422[c]	(CTG0500 or CTG0501)	CTG0500 CTG0501		Drug metabolism - other enzymes	0	0	1000	0	1.1.1.205
CTR0046	2-Methyl-4-amino-5-hydroxymethylpyrimidine-diphosphate:4-methyl-5-	cpd00067[c] + cpd02654[c] + cpd02894[c] -> cpd00012[c] + cpd00793[c]	CTG0325	CTG0325		Thiamine metabolism	0	0	1000	0	2.5.1.3
CTR0466	D-Glyceraldehyde-3-phosphate ketol-isomerase	cpd00102[c] <=> cpd00095[c]	(CTG0062 or CTG0061)	CTG0061 CTG0062		Glycolysis / Gluconeogenesis	1	-1000	1000	0	5.3.1.1
CTR0675	trace metabolite synthesis for biomass	0.224 cpd00006[c] + 0.251 cpd00003[c] + 0.217 cpd00010[c] + 0.212 cpd00015[c] + 0.374 cpd00087[c] + 0.365 cpd00050[c] -> cpdcbe21[c]				Biomass Synthesis	0	0	1000	0
CTR0167	NADPH:oxidized-thioredoxin oxidoreductase	cpd00067[c] + cpd00005[c] + cpd11420[c] -> cpd00006[c] + cpd11421[c]	(CTG0398 or CTG0399)	CTG0398 CTG0399		Pyrimidine metabolism	0	0	1000	0	1.8.1.9
CTT0042	Transport of trehalose	cpd00061[c] + cpd00794[e] -> cpd00020[c] + cpd00523[c]				Transport Reaction	0	0	1000	0
CTR0499	L-Serine hydro-lyase (adding indoleglycerol-phosphate)	cpd00054[c] + cpd02210[c] -> cpd00001[c] + cpd00102[c] + cpd00065[c]	(CTG0113 and CTG0112)	CTG0112 CTG0113		Glycine, serine and threonine metabolism	0	0	1000	0	4.2.1.20
CTR0321	L-Serine hydro-lyase (adding indoleglycerol-phosphate)	cpd00054[c] + cpd00359[c] -> cpd00001[c] + cpd00065[c]	(CTG0112 and CTG0113)	CTG0112 CTG0113		Phenylalanine, tyrosine and tryptophan biosynthesis	0	0	1000	0	4.2.1.20
CTR0322	(1S,2R)-1-C-(indol-3-yl)glycerol 3-phosphate	cpd02210[c] <=> cpd00102[c] + cpd00359[c]	(CTG0113 and CTG0112)	CTG0112 CTG0113		Phenylalanine, tyrosine and tryptophan biosynthesis	1	-1000	1000	0	4.2.1.20
CTT0043	Transport of tryptophan	cpd00065[e] -> cpd00065[c]	CTG0550	CTG0550		Transport Reaction	0	0	1000	0
CTR0455	2-hydroxy-3-oxopropionate reductase	cpd00067[c] + cpd00004[c] + cpd00843[c] -> cpd00003[c] + cpd00223[c]	CTG0479	CTG0479		Glyoxylate and dicarboxylate metabolism	0	0	1000	0	1.1.1.60
CTR0456	2-hydroxy-3-oxopropionate reductase	cpd00067[c] + cpd00005[c] + cpd00843[c] -> cpd00006[c] + cpd00223[c]	CTG0479	CTG0479		Glyoxylate and dicarboxylate metabolism	0	0	1000	0	1.1.1.60
CTR0595	6-thioxanthine 5'-monophosphate:L-glutamine amido-ligase	cpd00001[c] + cpd00053[c] + cpd00002[c] + cpd16422[c] -> 2 cpd00067[c] + cpd00023[c] + cpd00012[c] + cpd00018[c] + cpd16423[c]	CTG0017	CTG0017		Drug metabolism - other enzymes	0	0	1000	0	6.3.5.2
CTR0036	L-Tyrosine:2-oxoglutarate aminotransferase	cpd00024[c] + cpd00069[c] <=> cpd00023[c] + cpd00868[c]	CTG0280	CTG0280		Ubiquinone and other terpenoid-quinone biosynthesis	1	-1000	1000	0	2.6.1.9
CTR0427	UDP-N-acetylmuramoyl-L-alanyl-D-glutamate:meso-2,6-	cpd00002[c] + cpd00516[c] + cpd00525[c] -> cpd00067[c] + cpd00009[c] + cpd00008[c] + cpd02964[c]	CTG0037	CTG0037		Lysine biosynthesis	0	0	1000	0	6.3.2.13
CTR0330	UDP-N-acetylmuramoyl-L-alanyl-D-glutamate---L-lysine ligase	cpd00002[c] + cpd00039[c] + cpd00525[c] -> cpd00067[c] + cpd00009[c] + cpd00008[c] + cpd03490[c]	CTG0546	CTG0546		Peptidoglycan biosynthesis	0	0	1000	0	6.3.2.7
CTR0168	beta-ureidopropionase	cpd00013[c] + cpd00011[c] + cpd03063[c] -> 2 cpd00067[c] + cpd00001[c] + cpd03034[c]	CTG0171	CTG0171		Pyrimidine metabolism	0	0	1000	0	3.5.1.6
CTR0722	UDP-N-acetyl-D-glucosamine 2-epimerase	cpd00037[c] <=> cpd00861[c]	(CTG0067 or CTG0066)	CTG0066 CTG0067		Amino sugar and nucleotide sugar metabolism	1	-1000	1000	0	5.1.3.14
CTR0723	UDP-N-acetyl-D-glucosamine 2-epimerase	cpd00001[c] + cpd00037[c] -> cpd00067[c] + cpd00014[c] + cpd00492[c]	(CTG0066 or CTG0067)	CTG0066 CTG0067		Amino sugar and nucleotide sugar metabolism	0	0	1000	0	5.1.3.14
CTR0724	UDP-N-acetylglucosamine 4-epimerase	cpd00037[c] <=> cpd00175[c]	CTG0065	CTG0065		Amino sugar and nucleotide sugar metabolism	1	-1000	1000	0	5.1.3.7
CTR0727	Phosphoenolpyruvate:UDP-N-acetyl-D-glucosamine	cpd00061[c] + cpd00037[c] -> cpd00009[c] + cpd02820[c]	(CTG0310 or CTG0311)	CTG0310 CTG0311		Amino sugar and nucleotide sugar metabolism	0	0	1000	0	2.5.1.7
CTR0725	UDP-N-acetylglucosamine diphosphorylase	cpd00067[c] + cpd00062[c] + cpd02611[c] -> cpd00012[c] + cpd00037[c]	CTG0368	CTG0368		Amino sugar and nucleotide sugar metabolism	0	0	1000	0	2.7.7.23
CTR0331	undecaprenyldiphospho-muramoylpentapeptide beta-N-acetylglucosaminyltransferase	cpd03494[c] + cpd00037[c] -> cpd00067[c] + cpd00014[c] + cpd03495[c]	CTG0347	CTG0347		Peptidoglycan biosynthesis	0	0	1000	0	2.4.1.227
CTR0332	UDP-N-acetylmuramoyl-L-alanyl-D-glutamyl-L-lysine:alanyl-D-alanine	cpd00002[c] + cpd00731[c] + cpd03490[c] -> 2 cpd00067[c] + cpd00009[c] + cpd00008[c] + cpd02862[c]	CTG0038	CTG0038		Peptidoglycan biosynthesis	0	0	1000	0	6.3.2.10
CTR0600	UDP-N-acetylmuramoyl-L-alanine:D-glutamate ligase(ADP-forming)	cpd00002[c] + cpd00186[c] + cpd00890[c] -> cpd00067[c] + cpd00009[c] + cpd00008[c] + cpd00525[c]	CTG0030	CTG0030		D-Glutamine and D-glutamate metabolism	0	0	1000	0	6.3.2.9
CTR0601	UDP-N-acetylmuramate:L-alanine ligase (ADP-forming)	cpd00002[c] + cpd00035[c] + cpd00773[c] -> cpd00067[c] + cpd00009[c] + cpd00008[c] + cpd00890[c]	CTG0031	CTG0031		D-Glutamine and D-glutamate metabolism	0	0	1000	0	6.3.2.8
CTR0728	UDP-N-acetylmuramate:NADP+ oxidoreductase	cpd00067[c] + cpd00005[c] + cpd02820[c] -> cpd00006[c] + cpd00773[c]	CTG0421	CTG0421		Amino sugar and nucleotide sugar metabolism	0	0	1000	0	1.1.1.158
CTR0729	UDP-N-acetylmuramate:NADP+ oxidoreductase	cpd00067[c] + cpd00004[c] + cpd02820[c] -> cpd00003[c] + cpd00773[c]				Amino sugar and nucleotide sugar metabolism	0	0	1000	0	1.1.1.158
CTR0333	Undecaprenyl-diphospho-N-acetylmuramoyl-(N-acetylglucosamine)-	cpd00013[c] + cpd00002[c] + cpd03491[c] -> cpd00067[c] + cpd00009[c] + cpd00008[c] + cpd03492[c]	(CTG0040 or CTG0041)	CTG0040 CTG0041		Peptidoglycan biosynthesis	0	0	1000	0	6.3.1.2
CTR0334	Undecaprenyl-diphosphate phosphohydrolase	cpd00001[c] + cpd02229[c] -> cpd00067[c] + cpd00009[c] + cpd00286[c]	(CTG0148 or CTG0147)	CTG0147 CTG0148		Peptidoglycan biosynthesis	0	0	1000	0	3.6.1.27
CTR0519	Transferases	cpd00026[c] + cpd12452[c] -> cpd00067[c] + cpd00014[c] + cpdcbe06[c]	CTG0344	CTG0344		Glycerolipid metabolism	0	0	1000	0	2.4.1.315
CTR0531	UDP-glucose 4-epimerase	cpd00026[c] -> cpd00043[c]	CTG0065	CTG0065		Galactose metabolism	0	0	1000	0	5.1.3.2
CTR0346	UDPglucose:NAD+ oxidoreductase	cpd00001[c] + 2 cpd00003[c] + cpd00026[c] <=> 3 cpd00067[c] + 2 cpd00004[c] + cpd00144[c]	CTG0499	CTG0499		Pentose and glucuronate interconversions	1	-1000	1000	0	1.1.1.22
CTR0537	UDP-glucose---hexose-1-phosphate uridylyltransferase	cpd00026[c] + cpd00348[c] <=> cpd00043[c] + cpd00089[c]				Galactose metabolism	1	-1000	1000	0	2.7.7.12
CTR0428	UDP-N-acetylmuramoyl-L-alanyl-D-glutamyl-meso-2,6-	cpd00002[c] + cpd00731[c] + cpd02964[c] -> cpd00067[c] + cpd00009[c] + cpd00008[c] + cpd02968[c]	CTG0038	CTG0038		Lysine biosynthesis	0	0	1000	0	6.3.2.10
CTR0169	ATP:nucleoside-phosphate phosphotransferase	cpd00002[c] + cpd00091[c] <=> cpd00008[c] + cpd00014[c]	CTG0245	CTG0245		Pyrimidine metabolism	1	-1000	1000	0	2.7.4.22
CTR0297	S-Adenosyl-L-methionine:uroporphyrin-III C-methyltransferase	2 cpd00017[c] + cpd00774[c] -> cpd00067[c] + 2 cpd00019[c] + cpd01620[c]	CTG0422	CTG0422		Porphyrin and chlorophyll metabolism	0	0	1000	0	2.1.1.107
CTR0298	Hydroxymethylbilane hydro-lyase(cyclizing)	cpd00755[c] -> cpd00001[c] + cpd00774[c]	CTG0422	CTG0422		Porphyrin and chlorophyll metabolism	0	0	1000	0	4.2.1.75
CTR0119	beta-ureidopropionase	2 cpd00067[c] + cpd00001[c] + cpd01720[c] <=> cpd00013[c] + cpd00011[c] + cpd00085[c]	CTG0171	CTG0171		Pyrimidine metabolism	1	-1000	1000	0	3.5.1.6
CTR0170	UMP:pyrophosphate phosphoribosyltransferase	cpd00103[c] + cpd00092[c] -> cpd00012[c] + cpd00091[c]	(CTG0330 or CTG0331)	CTG0330 CTG0331		Pyrimidine metabolism	0	0	1000	0	2.4.2.9
CTT0044	Transport of uracil	cpd00067[e] + cpd00092[e] -> cpd00067[c] + cpd00092[c]	CTG0528	CTG0528		Transport Reaction	0	0	1000	0
CTR0038	UDP-L-rhamnose:flavonol-3-O-D-glucoside L-rhamnosyltransferase	cpd00017[c] + cpd03447[c] -> cpd00067[c] + cpd00019[c] + cpd03448[c]				Ubiquinone and other terpenoid-quinone biosynthesis	0	0	1000	0	2.1.1.-
CTR0171	ATP:dTMP phosphotransferase	cpd00002[c] + cpd00299[c] <=> cpd00008[c] + cpd00978[c]	CTG0240	CTG0240		Pyrimidine metabolism	1	-1000	1000	0	2.7.4.9
CTR0172	ATP:uridine 5'-phosphotransferase	cpd00002[c] + cpd00249[c] -> cpd00067[c] + cpd00008[c] + cpd00091[c]	CTG0557	CTG0557		Pyrimidine metabolism	0	0	1000	0	2.7.1.48
CTR0173	GTP:uridine 5'-phosphotransferase	cpd00038[c] + cpd00249[c] -> cpd00067[c] + cpd00031[c] + cpd00091[c]	CTG0557	CTG0557		Pyrimidine metabolism	0	0	1000	0	2.7.1.48
CTR0174	ITP:uridine 5'-phosphotransferase	cpd00249[c] + cpd00068[c] -> cpd00067[c] + cpd00090[c] + cpd00091[c]	CTG0557	CTG0557		Pyrimidine metabolism	0	0	1000	0	2.7.1.48
CTR0175	UTP:uridine 5'-phosphotransferase	cpd00062[c] + cpd00249[c] -> cpd00067[c] + cpd00014[c] + cpd00091[c]				Pyrimidine metabolism	0	0	1000	0	2.7.1.48
CTR0176	dATP:uridine 5'-phosphotransferase	cpd00249[c] + cpd00115[c] -> cpd00067[c] + cpd00177[c] + cpd00091[c]				Pyrimidine metabolism	0	0	1000	0	2.7.1.48
CTR0177	dGTP:uridine 5'-phosphotransferase	cpd00249[c] + cpd00357[c] -> cpd00067[c] + cpd00297[c] + cpd00091[c]				Pyrimidine metabolism	0	0	1000	0	2.7.1.48
CTR0178	dCTP:uridine 5'-phosphotransferase	cpd00249[c] + cpd00356[c] -> cpd00067[c] + cpd00533[c] + cpd00091[c]				Pyrimidine metabolism	0	0	1000	0	2.7.1.48
CTR0179	dUTP:uridine 5'-phosphotransferase	cpd00249[c] + cpd00358[c] -> cpd00067[c] + cpd00978[c] + cpd00091[c]				Pyrimidine metabolism	0	0	1000	0	2.7.1.48
CTR0180	uridine kinase	cpd00249[c] + cpd00241[c] -> cpd00067[c] + cpd00295[c] + cpd00091[c]	CTG0557	CTG0557		Pyrimidine metabolism	0	0	1000	0	2.7.1.48
CTR0009	L-Valine:2-oxoglutarate aminotransferase	cpd00024[c] + cpd00156[c] <=> cpd00023[c] + cpd00123[c]	CTG0292	CTG0292		Valine, leucine and isoleucine degradation	1	-1000	1000	0	2.6.1.42
CTT0045	Transport of valine	cpd00001[c] + cpd00002[c] + cpd00156[e] -> cpd00067[c] + cpd00009[c] + cpd00008[c] + cpd00156[c]				Transport Reaction	0	0	1000	0
CTT0046	Transport of xanthine	cpd00067[e] + cpd00309[e] -> cpd00067[c] + cpd00309[c]				Transport Reaction	0	0	1000	0
CTT0047	Transport of xanthine	cpd00092[e] + cpd00309[e] -> cpd00092[c] + cpd00309[c]				Transport Reaction	0	0	1000	0
CTR0248	xanthine dehydrogenase	cpd00001[c] + cpd00003[c] + cpd00309[c] -> cpd00067[c] + cpd00004[c] + cpd00300[c]	((CTG0456 or CTG0457 or CTG0454 or CTG0458) and CTG0455)	CTG0454 CTG0455 CTG0456 CTG0457 CTG0458		Purine metabolism	0	0	1000	0	1.17.1.4
CTR0249	XMP:pyrophosphate phosphoribosyltransferase	cpd00012[c] + cpd00497[c] -> cpd00103[c] + cpd00309[c]	CTG0332	CTG0332		Purine metabolism	0	-1000	0	0	2.4.2.8
CTR0353	D-Xylose ketol-isomerase	cpd00154[c] <=> cpd00259[c]	CTG0058	CTG0058		Pentose and glucuronate interconversions	1	-1000	1000	0	5.3.1.5
CTR0543	alpha-D-Glucose ketol-isomerase	cpd00027[c] <=> cpd00082[c]	CTG0058	CTG0058		Fructose and mannose metabolism	1	-1000	1000	0	5.3.1.5
CTR0354	xylulokinase	cpd00002[c] + cpd00259[c] -> cpd00067[c] + cpd00008[c] + cpd00198[c]	CTG0274	CTG0274		Pentose and glucuronate interconversions	0	0	1000	0	2.7.1.17
CTR0355	ATP:L-rhamnulose 1-phosphotransferase	2 cpd00067[c] + cpd00002[c] + cpd00261[c] <=> cpd00008[c] + cpd03861[c]				Pentose and glucuronate interconversions	1	-1000	1000	0	2.7.1.5
CTR0356	L-Xylulose 1-phosphate lactaldehyde-lyase	cpd03861[c] <=> 3 cpd00067[c] + cpd00095[c] + cpd00229[c]				Pentose and glucuronate interconversions	1	-1000	1000	0	4.1.2.19
CTT0048	Transport of xylose	cpd00001[c] + cpd00002[c] + cpd00154[e] -> cpd00067[c] + cpd00009[c] + cpd00008[c] + cpd00154[c]	CTG0562	CTG0562		Transport Reaction	0	0	1000	0
CTR0676	biomass synthesis	35 cpd00001[c] + 35 cpd00002[c] + 0.0432 cpdcbe03[c] + 0.026 cpd11461[c] + 0.1008 cpd11452[c] + 0.076 cpd11765[c] + 0.5284 cpd11462[c] + 0.0655 cpd11612[c] + 0.1106 cpdcbe20[c] + 0.0495 cpdcbe21[c] -> 35 cpd00009[c] + 35 cpd00008[c]				Biomass Synthesis	0	0	1000	1
CTE0001	4-Aminobenzoate Exchange Reaction	cpd00443[e] <=>				Exchange	1	-1000	1000	0
CTE0002	Acetate Exchange Reaction	cpd00029[e] <=>				Exchange	1	0	1000	0
CTE0003	Acetone Exchange Reaction	cpd00178[e] ->				Exchange	0	0	1000	0
CTE0004	Biotin Exchange Reaction	cpd00104[e] <=>				Exchange	1	-1000	1000	0
CTE0005	Butyrate Exchange Reaction	cpd00211[e] ->				Exchange	0	0	1000	0
CTE0006	1-Butanol Exchange Reaction	cpd03662[e] ->				Exchange	0	0	1000	0
CTE0007	CO2 Exchange Reaction	cpd00011[e] ->				Exchange	0	0	1000	0
CTE0008	Ethanol Exchange Reaction	cpd00363[e] ->				Exchange	0	0	1000	0
CTE0009	D-Glucose Exchange Reaction	cpd00027[e] <=>				Exchange	1	-2.69	1000	0
CTE0010	H+ Exchange Reaction	cpd00067[e] <=>				Exchange	1	-1000	1000	0
CTE0011	H2 Exchange Reaction	cpd11640[e] ->				Exchange	0	0	1000	0
CTE0012	H2O Exchange Reaction	cpd00001[e] <=>				Exchange	1	-1000	1000	0
CTE0013	D-Lactate Exchange Reaction	cpd00221[e] ->				Exchange	0	0	1000	0
CTE0014	L-Lactate Exchange Reaction	cpd00159[e] ->				Exchange	0	0	1000	0
CTE0015	Ammonium Exchange Reaction	cpd00013[e] <=>				Exchange	1	-1000	1000	0
CTE0016	Phosphate Exchange Reaction	cpd00009[e] <=>				Exchange	1	-1000	1000	0
CTE0017	Sulfate Exchange Reaction	cpd00048[e] <=>				Exchange	1	-1000	1000	0
CTE0018	Succinate Exchange Reaction	cpd00036[e] ->				Exchange	0	0	1000	0
CTE0019	Thiamin Exchange Reaction	cpd00305[e] <=>				Exchange	1	-1000	1000	0
CTR0435	3D-(3,5/4)-Trihydroxycyclohexane-1,2-dione acylhydrolase (decyclizing)	cpd00001[c] + cpd02631[c] -> cpd16540[c] + cpd00067[c]	(CTG0139 or CTG0140 or CTG0141)	CTG0139 CTG0140 CTG0141		Inositol phosphate metabolism	0	0	1000	0	3.7.1.22
CTR0500	sarcosine:oxygen oxidoreductase (demethylating)	cpd00007[c] + cpd00183[c] + cpd00001[c] -> cpd00055[c] + cpd00033[c] + cpd00025[c]	(CTG0405 and CTG0406)	CTG0405 CTG0406		Glycine, serine and threonine metabolism	0	0	1000	0	1.5.3.1
CTR0501	alcohol dehydrogenase	cpd00006[c] + cpd00098[c] <=> cpd00067[c] + cpd00005[c] + cpd00447[c]	(CTG0471 or CTG0472 or CTG0470)	CTG0470 CTG0471 CTG0472		Glycine, serine and threonine metabolism	1	-1000	1000	0	(1.1.1.1 or 1.2.1.10)
CTR0006	NAD-dependent threonine 4-phosphate dehydrogenase	cpd00003[c] + cpd03607[c] <=> cpd00067[c] + cpd00004[c] + cpd04539[c]	CTG0495	CTG0495		Vitamin B6 metabolism	1	-1000	1000	0	1.1.1.262
CTR0458	glycolate:NADP+ oxidoreductase	cpd00006[c] + cpd00139[c] <=> cpd00067[c] + cpd00005[c] + cpd00040[c]	CTG0475	CTG0475		Glyoxylate and dicarboxylate metabolism	1	-1000	1000	0	(1.1.1.81 or 1.1.1.215 or 1.1.1.79)
CTR0502	D-Glycerate:NADP+ 2-oxidoreductase	cpd00006[c] + cpd00223[c] <=> cpd00067[c] + cpd00005[c] + cpd00145[c]	CTG0475	CTG0475		Glycine, serine and threonine metabolism	1	-1000	1000	0	(1.1.1.81 or 1.1.1.215 or 1.1.1.79)
CTR0714	5-Aminopentanoate:lipoate oxidoreductase (cyclizing)	cpd00541[c] + cpd00339[c] <=> cpd00567[c] + cpd01454[c]	CTG0429 or CTG0428	CTG0428 CTG0429		Arginine and proline metabolism	1	-1000	1000	0	1.21.4.1
CTR0391	ammonia:NAD+ oxidoreductase	cpd00001[c] + cpd00013[c] + cpd00003[c] <=> cpd00165[c] + 2 cpd00067[c] + cpd00004[c]	CTG0402 or CTG0403	CTG0402 CTG0403		Nitrogen metabolism	1	-1000	1000	0	1.7.99.1
CTR0636	O4-succinyl-L-homoserine:hydrogen sulfide S-(3-amino-3-carboxypropyl)transferase	cpd00239[c] + cpd00822[c] -> cpd00067[c] + cpd00135[c] + cpd00036[c]	(CTG0317 or CTG0316 or CTG0319 or CTG0320)	CTG0316 CTG0317 CTG0319 CTG0320		Cysteine and methionine metabolism	0	0	1000	0	(2.5.1.49 or 2.5.1.48 or 2.5.1.47)
CTR0739	ATP:Sedoheptulose 7-phosphate 1-phosphotransferase	cpd00002[c] + cpd00238[c] <=> cpd00067[c] + cpd00008[c] + cpd00349[c]	(CTG0277 or CTG0278)	CTG0277 CTG0278		Unassigned	1	-1000	1000	0	2.7.1.11
CTR0740	UDP-galactose:undecaprenyl-phosphate galactose phosphotransferase	cpd00043[c] + cpd00286[c] <=> cpd02745[c] + cpd00091[c]	(CTG0212 or CTG0213)	CTG0212 CTG0213		Unassigned	1	-1000	1000	0	2.7.8.6
CTR0715	L-ornithine carboxy-lyase (putrescine-forming)	cpd00067[c] + cpd00064[c] -> cpd00011[c] + cpd00118[c]	(CTG0136 or CTG0134)	CTG0134 CTG0136		Arginine and proline metabolism	0	0	1000	0	(4.1.1.17 or 4.1.1.18 or 4.1.1.19 or 4.1.1.20)
CTR0716	L-ornithine ammonia-lyase (cyclizing; L-proline-forming)	cpd00064[c] -> cpd00013[c] + cpd00129[c]	(CTG0095 or CTG0094)	CTG0094 CTG0095		Arginine and proline metabolism	0	0	1000	0	4.3.1.12
CTR0518	ethanolamine ammonia-lyase (acetaldehyde-forming)	cpd00162[c] -> cpd00013[c] + cpd00071[c]	(CTG0087 or CTG0088 or CTG0083)	CTG0083 CTG0087 CTG0088		Glycerophospholipid metabolism	0	0	1000	0	(4.3.1.7 or 4.3.2.2)
CTR0586	Palmitate:CoA ligase (AMP-forming)	cpd00214[c] + cpd00002[c] + cpd00010[c] -> cpd00134[c] + cpd00012[c] + cpd00018[c]	(CTG0043 or CTG0042)	CTG0042 CTG0043		Fatty acid biosynthesis	0	0	1000	0	6.2.1.3
CTR0741	10-Formyltetrahydrofolate:L-glutamate ligase (ADP-forming)	cpd00023[c] + cpd00002[c] + cpd00201[c] -> cpd03524[c] + cpd00067[c] + cpd00009[c] + cpd00008[c]	(CTG0036 and CTG0036)	CTG0036		Unassigned	0	0	1000	0	(6.3.2.17 or 6.3.2.12)
CTR0660	Butanoyl-CoA:acetate CoA-transferase	cpd00120[c] + cpd00029[c] <=> cpd00022[c] + cpd00211[c]	(CTG0204 or CTG0203)	CTG0203 CTG0204		Butanoate metabolism	1	-1000	1000	0	2.8.3.8
CTR0259	Acetoacetyl-CoA:acetate CoA-transferase	cpd00279[c] + cpd00029[c] <=> cpd00022[c] + cpd00142[c]	(CTG0204 or CTG0203)	CTG0203 CTG0204		Propanoate metabolism	1	-1000	1000	0	2.8.3.8
CTR0742	Nomega,Nomega'-dimethyl-L-arginine dimethylamidohydrolase	cpd02279[c] + cpd00001[c] -> cpd00425[c] + cpd00274[c]	(CTG0523 or CTG0164 or CTG0526)	CTG0164 CTG0523 CTG0526		Unassigned	0	0	1000	0	3.5.3.18
CTR0007	R07406	cpd00067[c] + cpd04539[c] -> cpd08449[c] + cpd00011[c]	CTG0495	CTG0495		Vitamin B6 metabolism	0	0	1000	0	1.1.1.262
CTR0743	4-(phosphonooxy)threonine:NAD oxidoreductase	cpd00003[c] + cpd03607[c] <=> cpd08449[c] + cpd00004[c] + cpd00011[c]	CTG0495	CTG0495		Unassigned	1	-1000	1000	0	1.1.1.262
CTR0651	(R,R)-Butane-2,3-diol:NAD+ oxidoreductase	cpd01947[c] + cpd00003[c] <=> cpd00067[c] + cpd00004[c] + cpd00361[c]	CTG0485	CTG0485		Butanoate metabolism	1	-1000	1000	0	1.1.1.4
CTR0647	Isocitrate:NAD+ oxidoreductase (decarboxylating)	cpd00003[c] + cpd00260[c] <=> cpd00004[c] + cpd00011[c] + cpd00024[c]	CTG0484	CTG0484		Citrate cycle (TCA cycle)	1	-1000	1000	0	1.1.1.41
CTR0028	(2R,3S)-3-methylmalate:NAD+ oxidoreductase	cpd00094[c] + cpd00004[c] + cpd00011[c] <=> cpd03593[c] + cpd00003[c]	CTG0474	CTG0474		Valine, leucine and isoleucine biosynthesis	1	-1000	1000	0	1.1.1.85
CTR0744	superoxide:superoxide oxidoreductase	2 cpd00532[c] + 2 cpd00067[c] -> cpd00007[c] + cpd00025[c]	CTG0459	CTG0459		Unassigned	0	0	1000	0	1.15.1.1
CTR0068	dimethylallyl diphosphate:ferredoxin oxidoreductase	cpd00067[c] + cpd00004[c] + cpd08615[c] -> cpd00001[c] + cpd00003[c] + cpd00202[c]	CTG0450	CTG0450		Terpenoid backbone biosynthesis	0	0	1000	0	1.17.7.4
CTR0182	5,6-Dihydrothymine:NADP+ oxidoreductase	cpd00006[c] + cpd00673[c] <=> cpd00151[c] + cpd00067[c] + cpd00005[c]	CTG0424	CTG0424		Pyrimidine metabolism	1	-1000	1000	0	1.3.1.2
CTR0738	L-Aspartic acid:oxygen oxidoreductase (deaminating)	cpd00007[c] + cpd00001[c] + cpd00041[c] -> cpd00013[c] + cpd00032[c] + cpd00025[c]	CTG0410	CTG0410		Alanine, aspartate and glutamate metabolism	0	0	1000	0	1.4.3.16
CTR0410	L-aspartate:oxygen oxidoreductase	cpd00007[c] + cpd00041[c] -> cpd00067[c] + cpd03470[c] + cpd00025[c]	CTG0410	CTG0410		Nicotinate and nicotinamide metabolism	0	0	1000	0	1.4.3.16
CTR0745	Dihydrolipoamide:NAD+ oxidoreductase	cpd00449[c] + cpd00003[c] <=> cpd00213[c] + cpd00067[c] + cpd00004[c]	CTG0400	CTG0400		Unassigned	1	-1000	1000	0	1.8.1.4
CTR0265	S-adenosyl-L-methionine:cobalt-precorrin-5B (C1)-methyltransferase	cpd14960[c] + cpd00017[c] <=> 2 cpd00067[c] + cpd00019[c] + cpd08372[c]	CTG0390	CTG0390		Porphyrin and chlorophyll metabolism	1	-1000	1000	0	2.1.1.195
CTR0474	acetyl-CoA:enzyme N6-(dihydrolipoyl)lysine S-acetyltransferase	cpd00449[c] + cpd00022[c] <=> cpd00836[c] + cpd00010[c]	CTG0369	CTG0369		Glycolysis / Gluconeogenesis	1	-1000	1000	0	2.3.1.12
CTR0746	UDP-N-acetyl-D-mannosamine:N-acetyl-beta-D-glucosaminyldiphosphoundecaprenol beta-1,4-N-acetylmannosaminyltransferase	cpd00946[c] + cpd00861[c] <=> cpd02967[c] + cpd00067[c] + cpd00014[c]	CTG0349	CTG0349		Unassigned	1	-1000	1000	0	2.4.1.187
CTR0183	Cytidine:orthophosphate alpha-D-ribosyltransferase	cpd00009[c] + cpd00367[c] <=> cpd00307[c] + cpd00475[c]	CTG0337	CTG0337		Pyrimidine metabolism	1	-1000	1000	0	2.4.2.2
CTR0088	CTP:alpha-D-glucose-1-phosphate cytidylyltransferase	cpd00067[c] + cpd00052[c] + cpd00089[c] <=> cpd00390[c] + cpd00012[c]	CTG0229	CTG0229		Starch and sucrose metabolism	1	-1000	1000	0	2.7.7.33
CTR0747	UDP-N-acetyl-D-glucosamine:undecaprenyl-phosphate N-acetyl-D-glucosamine phosphotransferase	cpd00286[c] + cpd00037[c] <=> cpd00946[c] + cpd00091[c]	CTG0215	CTG0215		Unassigned	1	-1000	1000	0	2.7.8.33
CTR0090	ATP:selenide, water phosphotransferase	cpd00001[c] + cpd00002[c] + cpd01078[c] <=> cpd03078[c] + cpd00009[c] + cpd00018[c]	CTG0210	CTG0210		Selenocompound metabolism	1	-1000	1000	0	2.7.9.3
CTR0184	Cytosine aminohydrolase	cpd00307[c] + cpd00067[c] + cpd00001[c] -> cpd00013[c] + cpd00092[c]	CTG0163	CTG0163		Pyrimidine metabolism	0	0	1000	0	3.5.4.1
CTR0185	5-Methylcytosine aminohydrolase	cpd01587[c] + cpd00067[c] + cpd00001[c] -> cpd00151[c] + cpd00013[c]	CTG0163	CTG0163		Pyrimidine metabolism	0	0	1000	0	3.5.4.1
CTR0253	Deoxyadenosine aminohydrolase	cpd00067[c] + cpd00001[c] + cpd00438[c] -> cpd00013[c] + cpd03279[c]	CTG0155	CTG0155		Purine metabolism	0	0	1000	0	3.5.4.4
CTR0266	cobalt-precorrin 5A acylhydrolase c	cpd00067[c] + cpd00001[c] + cpd08371[c] <=> cpd14960[c] + cpd00071[c]	CTG0142	CTG0142		Porphyrin and chlorophyll metabolism	1	-1000	1000	0
CTR0730	CDPglucose 4,6-hydro-lyase	cpd00390[c] -> cpd00897[c] + cpd00001[c]	CTG0106	CTG0106		Amino sugar and nucleotide sugar metabolism	0	0	1000	0	4.2.1.45
CTR0385	5-Formiminotetrahydrofolate ammonia-lyase (cyclizing)	cpd00502[c] + 2 cpd00067[c] -> cpd00013[c] + cpd00347[c]	CTG0089	CTG0089		One carbon pool by folate	0	-1000	0	0	4.3.1.4
CTR0717	proline racemase	cpd00129[c] <=> cpd00567[c]	CTG0072	CTG0072		Arginine and proline metabolism	1	-1000	1000	0	5.1.1.4
CTR0475	D-glucose 1-epimerase	cpd00027[c] <=> cpd00190[c]	CTG0064	CTG0064		Glycolysis / Gluconeogenesis	1	-1000	1000	0	5.1.3.3
CTR0301	L-glutamate:tRNA(Glu) ligase (AMP-forming)	cpd00023[c] + cpd00002[c] + cpd11912[c] -> cpd00012[c] + cpd00018[c] + cpd12227[c]	CTG0044	CTG0044		Porphyrin and chlorophyll metabolism	0	0	1000	0	6.1.1.17
CTR0664	7,8-Diaminononanoate:carbon-dioxide cyclo-ligase	cpd00011[c] + cpd00002[c] + cpd00764[c] -> 3 cpd00067[c] + cpd00009[c] + cpd00008[c] + cpd01311[c]	CTG0028	CTG0028		Biotin metabolism	0	0	1000	0	6.3.3.3
CTR0699	Urea:carbon-dioxide ligase (ADP-forming)	cpd00073[c] + cpd00002[c] + cpd00242[c] -> cpd00067[c] + cpd00009[c] + cpd00008[c] + cpd00742[c]	CTG0020	CTG0020		Arginine biosynthesis	0	0	1000	0	6.3.4.6
CTR0008	Pyridoxal 5-phosphate synthase	cpd00053[c] + cpd00171[c] + cpd00102[c] -> cpd00067[c] + 3 cpd00001[c] + cpd00023[c] + cpd00009[c] + cpd00016[c]	(CTG0081 or CTG0082)	CTG0081 CTG0082		Vitamin B6 metabolism	0	0	1000	0	(4.3.3.6 or 3.5.1.2)
CTR0748	Phosphomethylpyrimidine synthase	cpd00017[c] + cpd02140[c] -> cpd00204[c] + 2 cpd00067[c] + cpd00060[c] + cpd03091[c] + cpd00047[c] + cpdcbe26[c]	CTG0121	CTG0121		Thiamine metabolism	0	0	1000	0	4.1.99.17
CTR0749	(S)-2-Hydroxy-2-methyl-3-oxobutanoate carboxy-lyase	cpd19047[c] + cpd00067[c] -> cpd19008[c] + cpd00011[c]	CTG0131	CTG0131		Butanoate metabolism	0	0	1000	0	4.1.1.5
CTR0750	Inosine 5'-triphosphate pyrophosphohydrolase	cpd00001[c] + cpd00068[c] -> cpd00067[c] + cpd00012[c] + cpd00114[c]	CTG0144	CTG0144		Purine metabolism	0	0	1000	0	3.6.1.8
CTR0751	L-cysteine:[ThiI] sulfurtransferase	cpd14547[c] + cpd00084[c] <=> cpd14548[c] + cpd00035[c]	(CTG0205 or CTG0206 or CTG0207 or CTG0208)	CTG0205 CTG0206 CTG0207 CTG0208		Thiamine metabolism	1	-1000	1000	0	2.8.1.7
CTR0752	S-Adenosyl-L-methionine:unsaturated-phospholipid methyltransferase (cyclizing)	cpd11827[c] + cpd00017[c] -> cpd12523[c] + cpd00067[c] + cpd00019[c]	CTG0387	CTG0387		Unassigned	0	0	1000	0	2.1.1.79
CTR0753	carbon-monoxide,water:ferredoxin oxidoreductase	cpd00204[c] + cpd00001[c] + cpd11621[c] <=> 2 cpd00067[c] + cpd00011[c] + cpd11620[c]	CTG0430	CTG0430		Methane metabolism	1	-1000	1000	0	1.2.7.4
CTR0754	(S)-dihydroorotate:NAD+ oxidoreductase	cpd00003[c] + cpd00282[c] <=> cpd00067[c] + cpd00004[c] + cpd00247[c]	(CTG0425 or CTG0426)	CTG0425 CTG0426		Pyrimidine metabolism	1	-1000	1000	0	1.3.1.14
CTR0755	Imidazole glycerol phosphate synthase subunit HisF	cpd00001[c] + cpd00053[c] -> cpd00013[c] + cpd00023[c]	CTG0085	CTG0085		Arginine biosynthesis	0	0	1000	0	4.3.2.10
CTR0756	Imidazole glycerol phosphate synthase subunit HisF	cpd00067[c] + cpd00023[c] + cpd02851[c] + cpd02843[c] -> cpd00053[c] + cpd02991[c]	(CTG0085 or CTG0084)	CTG0084 CTG0085		Histidine metabolism	0	-1000	0	0	4.3.2.10
CTR0757	GTP 3',8-cyclase	cpd00001[c] + cpd00038[c] -> cpd19505[c] + cpd00012[c]	CTG0120	CTG0120		Folate biosynthesis	0	0	1000	0	4.1.99.22
CTR0758	2-haloacid dehalogenase	cpd04135[c] + cpd00001[c] <=> cpd00067[c] + cpd00099[c] + cpd00139[c]	CTG0138	CTG0138		Chlorocyclohexane and chlorobenzene degradation	1	-1000	1000	0	3.8.1.2
CTR0760	dITP/XTP pyrophosphatase	cpd00530[c] + cpd00001[c] -> 2 cpd00067[c] + cpd00012[c] + cpd00497[c]	CTG0145	CTG0145		Purine metabolism	0	0	1000	0	3.6.1.66
CTR0761	Bis(5'-nucleosyl)-tetraphosphatase (Asymmetrical)	cpd00924[c] + cpd00001[c] -> 2 cpd00067[c] + cpd00002[c] + cpd00018[c]	CTG0150	CTG0150		Purine metabolism	0	0	1000	0	3.6.1.17
CTR0762	Bis(6'-nucleosyl)-tetraphosphatase (Asymmetrical)	cpd00001[c] + cpd03706[c] -> 2 cpd00067[c] + cpd00062[c] + cpd00091[c]	CTG0150	CTG0150		Pyrimidine metabolism	0	0	1000	0	3.6.1.17
CTR0763	Bis(7'-nucleosyl)-tetraphosphatase (Asymmetrical)	cpd02686[c] + cpd00001[c] -> cpd00530[c] + cpd00067[c] + cpd00497[c]	CTG0150	CTG0150		Purine metabolism	0	0	1000	0	3.6.1.17
CTR0764	Bis(8'-nucleosyl)-tetraphosphatase (Asymmetrical)	cpd00925[c] + cpd00001[c] -> 2 cpd00067[c] + cpd00038[c] + cpd00126[c]	CTG0150	CTG0150		Purine metabolism	0	0	1000	0	3.6.1.17
CTR0765	5-oxoprolinase subunit A	cpd01293[c] + 2 cpd00001[c] + cpd00002[c] -> cpd00067[c] + cpd00023[c] + cpd00009[c] + cpd00008[c]	CTG0165	CTG0165		Glutathione metabolism	0	0	1000	0	3.5.2.9
CTR0766	N-acyl-D-amino-acid deacylase	cpd12866[c] + cpd00001[c] <=> cpd11673[c] + cpd11629[c] + cpd00067[c]	(CTG0169 or CTG0170)	CTG0169 CTG0170		Unassigned	1	-1000	1000	0	3.5.1.81
CTR0767	Molybdopterin molybdenumtransferase	cpd21090[c] + cpd11574[c] -> cpd19503[c] + cpd00067[c] + cpd00001[c] + cpd00018[c]	CTG0378	CTG0378		Folate biosynthesis	0	0	1000	0	2.10.1.1
CTR0768	Coenzyme A disulfide reductase	cpd00067[c] + cpd00006[c] + 2 cpd00010[c] -> cpd01378[c] + cpd00005[c]	CTG0401	CTG0401		Unassigned	0	-1000	0	0	1.8.1.14
CTR0769	Benzoyl-CoA reductase	cpd11609[c] + cpd00013[c] + 2 cpd00009[c] + 2 cpd00008[c] -> cpd11610[c] + cpd00165[c] + cpd00001[c] + 2 cpd00002[c]	(CTG0418 or CTG0419 or CTG0420)	CTG0418 CTG0419 CTG0420		Unassigned	0	-1000	0	0	1.3.7.8
CTR0770	Benzoyl-CoA reductase	cpd11610[c] + cpd00401[c] + 2 cpd00001[c] + 2 cpd00002[c] <=> cpd11609[c] + cpd03763[c] + 2 cpd00009[c] + 2 cpd00008[c]	(CTG0418 or CTG0419 or CTG0420)	CTG0418 CTG0419 CTG0420		Benzoate degradation	1	-1000	1000	0	1.3.7.8
CTR0771	Glycolate dehydrogenase, subunit GlcD	cpd11609[c] + cpd00139[c] -> cpd11610[c] + cpd00040[c]	CTG0462	CTG0462		Glyoxylate and dicarboxylate metabolism	0	-1000	0	0	1.1.99.14
CTR0772	Glycerol-1-phosphate dehydrogenase [NAD(P)+]	cpd16494[c] + cpd00003[c] <=> 2 cpd00067[c] + cpd00004[c] + cpd00095[c]	CTG0496	CTG0496		Glycerophospholipid metabolism	1	-1000	1000	0	1.1.1.261
CTR0773	Glycerol-1-phosphate dehydrogenase [NAD(P)+]	cpd16494[c] + cpd00006[c] -> 2 cpd00067[c] + cpd00005[c] + cpd00095[c]	CTG0496	CTG0496		Glycerophospholipid metabolism	0	0	1000	0	1.1.1.261
CTR0774	Methionine gamma-lyase	cpd00001[c] + cpd00060[c] -> cpd00013[c] + cpd00094[c] + cpd00324[c]	CTG0079	CTG0079		Cysteine and methionine metabolism	0	0	1000	0	4.4.1.11
CTR0775	Methionine gamma-lyase	cpd00060[c] <=> cpd17424[c] + cpd00324[c]	CTG0079	CTG0079		Unassigned	1	-1000	1000	0	4.4.1.11
CTR0776	CDP-4-dehydro-6-deoxy-D-glucose 3-dehydratase	cpd04025[c] + 2 cpd00067[c] + cpd11620[c] -> cpd18015[c] + cpd00001[c] + cpd11621[c]	CTG0117	CTG0117		Polyketide sugar unit biosynthesis	0	-1000	0	0	4.2.1.164
CTR0777	UDP-4-amino-4-deoxy-L-arabinose--oxoglutarate aminotransferase	cpd14876[c] + cpd00023[c] <=> cpd14874[c] + cpd00024[c]	(CTG0282 or CTG0283 or CTG0281)	CTG0281 CTG0282 CTG0283		Amino sugar and nucleotide sugar metabolism	1	-1000	1000	0	2.6.1.87
CTR0778	LL-diaminopimelate aminotransferase	cpd00024[c] + cpd00504[c] -> cpd00067[c] + cpd00001[c] + cpd00023[c] + cpd02465[c]	(CTG0284 or CTG0285 or CTG0286)	CTG0284 CTG0285 CTG0286		Lysine biosynthesis	0	0	1000	0	2.6.1.83
CTR0779	Undecaprenyl-phosphate 4-deoxy-4-formamido-L-arabinose transferase	cpd14875[c] + cpd00286[c] <=> cpd14877[c] + cpd00014[c]	(CTG0335 or CTG0334)	CTG0334 CTG0335		Amino sugar and nucleotide sugar metabolism	1	-1000	1000	0	2.4.2.53
CTR0781	5-methylthioadenosine/S-adenosylhomocysteine deaminase	cpd00067[c] + cpd00001[c] + cpd00147[c] -> cpd21032[c] + cpd00013[c]	CTG0156	CTG0156		Cysteine and methionine metabolism	0	0	1000	0	(3.5.4.31 or 3.5.4.28)
CTR0782	5-methylthioadenosine/S-adenosylhomocysteine deaminase	cpd00067[c] + cpd00001[c] + cpd00019[c] <=> cpd02171[c] + cpd00013[c]	CTG0156	CTG0156		Unassigned	1	-1000	1000	0	(3.5.4.31 or 3.5.4.28)
CTR0783	Molybdenum cofactor biosynthesis protein B	cpd03520[c] + cpd00002[c] <=> cpd21090[c] + cpd00012[c]	CTG0223	CTG0223		Folate biosynthesis	1	-1000	1000	0	2.7.7.75
CTR0784	N,N'-diacetylchitobiose phosphorylase	cpd01157[c] + cpd00009[c] -> cpd19031[c] + cpd02416[c]	CTG0345	CTG0345		Amino sugar and nucleotide sugar metabolism	0	0	1000	0	2.4.1.280
CTR0785	Citrate (Re)-synthase	cpd00067[c] + cpd00010[c] + cpd00137[c] -> cpd00001[c] + cpd00022[c] + cpd00032[c]	CTG0352	CTG0352		Citrate cycle (TCA cycle)	0	-1000	0	0	2.3.3.3
CTR0786	Glycolate oxidase subunit GlcD	2 cpd00109[c] + cpd00221[c] <=> 2 cpd00110[c] + 2 cpd00067[c] + cpd00020[c]	CTG0465	CTG0465		Pyruvate metabolism	1	-1000	1000	0	1.1.2.4
CTR0787	Threonine dehydrogenase and related Zn-dependent dehydrogenases	cpd00067[c] + cpd00005[c] + cpd00178[c] <=> cpd01269[c] + cpd00006[c]	CTG0476	CTG0476		Propanoate metabolism	1	-1000	1000	0	1.1.1.80
CTR0788	Trans-1,2-dihydrobenzene-1,2-diol dehydrogenase	cpd02594[c] + cpd00006[c] <=> cpd00077[c] + cpd00067[c] + cpd00005[c]	CTG0508	CTG0508		Unassigned	1	-1000	1000	0	1.3.1.20
CTE0020	Fructose Exchange Reaction	cpd00082[e] <=>				Exchange	1	0	1000	0
CTE0021	D-Mannitol Exchange Reaction	cpd00314[e] <=>				Exchange	1	0	1000	0
CTE0022	Xylose Exchange Reaction	cpd00154[e] <=>				Exchange	1	0	1000	0
CTE0023	Glycerol Exchange Reaction	cpd00100[e] <=>				Exchange	1	0	1000	0
CTE0024	Mannose Exchange Reaction	cpd00138[e] <=>				Exchange	1	0	1000	0
CTE0025	Urea Exchange Reaction	cpd00073[e] <=>				Exchange	1	0	1000	0
CTT0057	Transport of Urea	cpd00073[e] <=> cpd00073[c]				Transport Reaction	1	-1000	1000	0
CTT0058	Transport of Glycerol	cpd00100[e] <=> cpd00100[c]				Transport Reaction	1	-1000	1000	0
CTE0026	Arabinose Exchange Reaction	cpd00224[e] <=>				Exchange	1	0	1000	0
CTR0789	L-ribulokinase	cpd00002[c] + cpd00397[c] -> cpd00067[c] + cpd00008[c] + cpd00808[c]				Exchange	0	0	1000	0	2.7.1.16

## Sheet: Metabolites
Metabolite ID	Abbreviation	Metabolite charged formula	metabolite name	Charge
cpd00001[c]	h2o[c]	H2O	H2O	0
cpd00001[e]	h2o[e]	H2O	H2O	0
cpd00002[c]	atp[c]	C10H12N5O13P3	ATP	-3
cpd00003[c]	nad[c]	C21H26N7O14P2	NAD	-1
cpd00004[c]	nadh[c]	C21H27N7O14P2	NADH	-2
cpd00005[c]	nadph[c]	C21H26N7O17P3	NADPH	-4
cpd00006[c]	nadp[c]	C21H25N7O17P3	NADP	-3
cpd00007[c]	o2[c]	O2	O2	0
cpd00008[c]	adp[c]	C10H12N5O10P2	ADP	-2
cpd00009[c]	pi[c]	HPO4	Phosphate	-2
cpd00009[e]	pi[e]	HPO4	Phosphate	-2
cpd00010[c]	coa[c]	C21H32N7O16P3S	CoA	-4
cpd00011[c]	co2[c]	CO2	CO2	0
cpd00011[e]	co2[e]	CO2	CO2	0
cpd00012[c]	ppi[c]	P2HO7	PPi	-3
cpd00013[c]	nh4[c]	H4N	NH3	1
cpd00013[e]	nh4[e]	H4N	NH3	1
cpd00014[c]	udp[c]	C9H11N2O12P2	UDP	-2
cpd00015[c]	fad[c]	C27H31N9O15P2	FAD	-3
cpd00016[c]	pydx5p[c]	C8H8NO6P	Pyridoxal phosphate	-2
cpd00017[c]	amet[c]	C15H23N6O5S	S-Adenosyl-L-methionine	1
cpd00018[c]	amp[c]	C10H12N5O7P	AMP	-2
cpd00019[c]	ahcys[c]	C14H20N6O5S	S-Adenosyl-homocysteine	0
cpd00020[c]	pyr[c]	C3H3O3	Pyruvate	-1
cpd00022[c]	accoa[c]	C23H34N7O17P3S	Acetyl-CoA	-4
cpd00023[c]	glu-L[c]	C5H8NO4	L-Glutamate	-1
cpd00024[c]	akg[c]	C5H4O5	2-Oxoglutarate	-2
cpd00025[c]	h2o2[c]	H2O2	H2O2	0
cpd00026[c]	udpg[c]	C15H22N2O17P2	UDP-glucose	-2
cpd00027[c]	glc-D[c]	C6H12O6	D-Glucose	0
cpd00027[e]	glc-D[e]	C6H12O6	D-Glucose	0
cpd00029[c]	ac[c]	C2H3O2	Acetate	-1
cpd00029[e]	ac[e]	C2H3O2	Acetate	-1
cpd00031[c]	gdp[c]	C10H12N5O11P2	GDP	-2
cpd00032[c]	oaa[c]	C4H2O5	Oxaloacetate	-2
cpd00033[c]	gly[c]	C2H5NO2	Glycine	0
cpd00035[c]	ala-L[c]	C3H7NO2	L-Alanine	0
cpd00036[c]	succ[c]	C4H4O4	Succinate	-2
cpd00036[e]	succ[e]	C4H4O4	Succinate	-2
cpd00037[c]	uacgam[c]	C17H25N3O17P2	UDP-N-acetylglucosamine	-2
cpd00038[c]	gtp[c]	C10H12N5O14P3	GTP	-3
cpd00039[c]	lys-L[c]	C6H15N2O2	L-Lysine	1
cpd00039[e]	lys-L[e]	C6H15N2O2	L-Lysine	1
cpd00040[c]	glx[c]	C2HO3	Glyoxalate	-1
cpd00041[c]	asp-L[c]	C4H6NO4	L-Aspartate	-1
cpd00042[c]	gthrd[c]	C10H16N3O6S	GSH	-1
cpd00043[c]	udpgal[c]	C15H22N2O17P2	UDP-galactose	-2
cpd00044[c]	paps[c]	C10H11N5O13P2S	3-phosphoadenylylsulfate	-4
cpd00046[c]	cmp[c]	C9H12N3O8P	CMP	-2
cpd00047[c]	for[c]	CHO2	Formate	-1
cpd00048[c]	so4[c]	SO4	Sulfate	-2
cpd00048[e]	so4[e]	SO4	Sulfate	-2
cpd00050[c]	fmn[c]	C17H19N4O9P	FMN	-3
cpd00051[c]	arg-L[c]	C6H15N4O2	L-Arginine	1
cpd00052[c]	ctp[c]	C9H12N3O14P3	CTP	-3
cpd00053[c]	gln-L[c]	C5H10N2O3	L-Glutamine	0
cpd00054[c]	ser-L[c]	C3H7NO3	L-Serine	0
cpd00055[c]	fald[c]	CH2O	Formaldehyde	0
cpd00056[c]	thmpp[c]	C12H16N4O7P2S	TPP	-1
cpd00060[c]	met-L[c]	C5H11NO2S	L-Methionine	0
cpd00061[c]	pep[c]	C3H2O6P	Phosphoenolpyruvate	-3
cpd00062[c]	utp[c]	C9H11N2O15P3	UTP	-3
cpd00064[c]	orn[c]	C5H13N2O2	Ornithine	1
cpd00065[c]	trp-L[c]	C11H12N2O2	L-Tryptophan	0
cpd00065[e]	trp-L[e]	C11H12N2O2	L-Tryptophan	0
cpd00066[c]	phe-L[c]	C9H11NO2	L-Phenylalanine	0
cpd00067[c]	h[c]	H	H+	1
cpd00067[e]	h[e]	H	H+	1
cpd00068[c]	itp[c]	C10H11N4O14P3	ITP	-3
cpd00069[c]	tyr-L[c]	C9H11NO3	L-Tyrosine	0
cpd00070[c]	malcoa[c]	C24H33N7O19P3S	Malonyl-CoA	-5
cpd00071[c]	acald[c]	C2H4O	Acetaldehyde	0
cpd00072[c]	f6p[c]	C6H11O9P	D-fructose-6-phosphate	-2
cpd00073[c]	urea[c]	CH4N2O	Urea	0
cpd00073[e]	urea[e]	CH4N2O	Urea	0
cpd00074[c]	s[c]	S	S	0
cpd00075[c]	no2[c]	NO2	Nitrite	-1
cpd00075[e]	no2[e]	NO2	Nitrite	-1
cpd00077[c]	catechol[c]	C6H6O2	Catechol	0
cpd00078[c]	succoa[c]	C25H35N7O19P3S	Succinyl-CoA	-5
cpd00079[c]	g6p[c]	C6H11O9P	D-glucose-6-phosphate	-2
cpd00080[c]	glyc3p[c]	C3H7O6P	Glycerol-3-phosphate	-2
cpd00080[e]	glyc3p[e]	C3H7O6P	Glycerol-3-phosphate	-2
cpd00081[c]	so3[c]	SO3	Sulfite	-1
cpd00082[c]	fru[c]	C6H12O6	D-Fructose	0
cpd00082[e]	fru[e]	C6H12O6	D-Fructose	0
cpd00083[c]	gdpmann[c]	C16H23N5O16P2	GDP-mannose	-2
cpd00084[c]	cys-L[c]	C3H7NO2S	L-Cysteine	0
cpd00085[c]	ala-B[c]	C3H7NO2	beta-Alanine	0
cpd00086[c]	ppcoa[c]	C24H36N7O17P3S	Propionyl-CoA	-4
cpd00087[c]	thf[c]	C19H21N7O6	Tetrahydrofolate	-2
cpd00089[c]	g1p[c]	C6H11O9P	Glucose-1-phosphate	-2
cpd00090[c]	idp[c]	C10H11N4O11P2	IDP	-2
cpd00091[c]	ump[c]	C9H11N2O9P	UMP	-2
cpd00092[c]	ura[c]	C4H4N2O2	Uracil	0
cpd00092[e]	ura[e]	C4H4N2O2	Uracil	0
cpd00093[c]	anth[c]	C7H6NO2	Anthranilate	-1
cpd00094[c]	2obut[c]	C4H5O3	2-Oxobutyrate	-1
cpd00095[c]	dhap[c]	C3H5O6P	Glycerone-phosphate	-2
cpd00096[c]	cdp[c]	C9H12N3O11P2	CDP	-2
cpd00098[c]	chol[c]	C5H15NO	Choline	1
cpd00099[c]	hcl[c]	Cl	Cl-	-1
cpd00100[c]	glyc[c]	C3H8O3	Glycerol	0
cpd00100[e]	glyc[e]	C3H8O3	Glycerol	0
cpd00101[c]	r5p[c]	C5H9O8P	ribose-5-phosphate	-2
cpd00102[c]	g3p[c]	C3H5O6P	Glyceraldehyde3-phosphate	-2
cpd00103[c]	prpp[c]	C5H8O14P3	PRPP	-4
cpd00104[c]	btn[c]	C10H15N2O3S	BIOT	-1
cpd00104[e]	btn[e]	C10H15N2O3S	BIOT	-1
cpd00105[c]	rib-D[c]	C5H10O5	D-Ribose	0
cpd00106[c]	fum[c]	C4H2O4	Fumarate	-2
cpd00107[c]	leu-L[c]	C6H13NO2	L-Leucine	0
cpd00107[e]	leu-L[e]	C6H13NO2	L-Leucine	0
cpd00109[c]	ficytc[c]	C42H54FeN8O6S2	Cytochrome c3+	3
cpd00110[c]	focytc[c]	C42H54FeN8O6S2	Cytochrome c2+	2
cpd00113[c]	ipdp[c]	C5H9O7P2	Isopentenyldiphosphate	-2
cpd00114[c]	imp[c]	C10H11N4O8P	IMP	-2
cpd00115[c]	datp[c]	C10H12N5O12P3	dATP	-3
cpd00117[c]	ala-D[c]	C3H7NO2	D-Alanine	0
cpd00118[c]	ptrc[c]	C4H14N2	Putrescine	2
cpd00118[e]	ptrc[e]	C4H14N2	Putrescine	2
cpd00119[c]	his-L[c]	C6H9N3O2	L-Histidine	0
cpd00119[e]	his-L[e]	C6H9N3O2	L-Histidine	0
cpd00120[c]	btcoa[c]	C25H38N7O17P3S	Butyryl-CoA	-4
cpd00121[c]	inost[c]	C6H12O6	L-Inositol	0
cpd00122[e]	acgam[e]	C8H15NO6	N-Acetyl-D-glucosamine	0
cpd00123[c]	3mob[c]	C5H7O3	3-Methyl-2-oxobutanoate	-1
cpd00125[c]	mlthf[c]	C20H21N7O6	5-10-Methylenetetrahydrofolate	-2
cpd00126[c]	gmp[c]	C10H12N5O8P	GMP	-2
cpd00128[c]	ade[c]	C5H5N5	Adenine	0
cpd00129[c]	pro-L[c]	C5H9NO2	L-Proline	0
cpd00129[e]	pro-L[e]	C5H9NO2	L-Proline	0
cpd00130[c]	mal-L[c]	C4H4O5	L-Malate	-2
cpd00132[c]	asn-L[c]	C4H8N2O3	L-Asparagine	0
cpd00133[c]	ncam[c]	C6H6N2O	Nicotinamide	0
cpd00134[c]	pmtcoa[c]	C37H62N7O17P3S	Palmitoyl-CoA	-4
cpd00135[c]	hcys-L[c]	C4H9NO2S	Homocysteine	0
cpd00137[c]	cit[c]	C6H5O7	Citrate	-3
cpd00137[e]	cit[e]	C6H5O7	Citrate	-3
cpd00138[e]	man[e]	C6H12O6	D-Mannose	0
cpd00139[c]	glyclt[c]	C2H3O3	Glycolate	-1
cpd00141[c]	ppa[c]	C3H5O2	Propionate	-1
cpd00142[c]	acac[c]	C4H5O3	Acetoacetate	-1
cpd00143[c]	phpyr[c]	C9H7O3	Phenylpyruvate	-1
cpd00144[c]	udpglcur[c]	C15H19N2O18P2	UDPglucuronate	-3
cpd00145[c]	hpyr[c]	C3H3O4	Hydroxypyruvate	-1
cpd00146[c]	cbp[c]	CH2NO5P	Carbamoylphosphate	-2
cpd00147[c]	5mta[c]	C11H15N5O3S	5-Methylthioadenosine	0
cpd00149[c]	cobalt2[c]	Co	Co2+	2
cpd00151[c]	thym[c]	C5H6N2O2	Thymine	0
cpd00152[c]	agm[c]	C5H16N4	Agmatine	2
cpd00154[c]	xyl-D[c]	C5H10O5	Xylose	0
cpd00154[e]	xyl-D[e]	C5H10O5	Xylose	0
cpd00156[c]	val-L[c]	C5H11NO2	L-Valine	0
cpd00156[e]	val-L[e]	C5H11NO2	L-Valine	0
cpd00157[c]	dha[c]	C3H6O3	Glycerone	0
cpd00158[e]	celb[e]	C12H22O11	CELB	0
cpd00159[c]	lac-L[c]	C3H5O3	L-Lactate	-1
cpd00159[e]	lac-L[e]	C3H5O3	L-Lactate	-1
cpd00161[c]	thr-L[c]	C4H9NO3	L-Threonine	0
cpd00161[e]	thr-L[e]	C4H9NO3	L-Threonine	0
cpd00162[c]	etha[c]	C2H8NO	Aminoethanol	1
cpd00165[c]	Hydroxylamine[c]	H3NO	Hydroxylamine	0
cpd00166[c]	adocbl[c]	C72H100CoN18O17P	Calomide	2
cpd00169[c]	3pg[c]	C3H4O7P	3-Phosphoglycerate	-3
cpd00171[c]	ru5p-D[c]	C5H9O8P	D-Ribulose5-phosphate	-2
cpd00175[c]	udpacgal[c]	C17H25N3O17P2	UDP-N-acetyl-D-galactosamine	-2
cpd00176[c]	2ddglcn[c]	C6H9O6	2-keto-3-deoxygluconate	-1
cpd00176[e]	2ddglcn[e]	C6H9O6	2-keto-3-deoxygluconate	-1
cpd00177[c]	dadp[c]	C10H12N5O9P2	dADP	-2
cpd00178[c]	acetone[c]	C3H6O	Acetone	0
cpd00178[e]	acetone[e]	C3H6O	Acetone	0
cpd00179[c]	malt[c]	C12H22O11	Maltose	0
cpd00179[e]	malt[e]	C12H22O11	Maltose	0
cpd00182[c]	adn[c]	C10H13N5O4	Adenosine	0
cpd00183[c]	sarcs[c]	C3H7NO2	Sarcosine	0
cpd00184[c]	thymd[c]	C10H14N2O5	Thymidine	0
cpd00185[c]	arab-D[c]	C5H10O5	D-Arabinose	0
cpd00186[c]	glu-D[c]	C5H8NO4	D-Glutamate	-1
cpd00190[c]	glc-D-B[c]	C6H12O6	beta-D-Glucose	0
cpd00191[c]	msa[c]	C3H3O3	3-Oxopropanoate	-1
cpd00193[c]	aps[c]	C10H12N5O10PS	APS	-2
cpd00196[c]	actp[c]	C2H3O5P	Acetylphosphate	-2
cpd00198[c]	xu5p-D[c]	C5H9O8P	D-Xylulose5-phosphate	-2
cpd00199[c]	sucsal[c]	C4H5O3	4-Oxobutanoate	-1
cpd00200[c]	4mop[c]	C6H9O3	4MOP	-1
cpd00201[c]	10fthf[c]	C20H21N7O7	10-Formyltetrahydrofolate	-2
cpd00202[c]	dmpp[c]	C5H9O7P2	DMAPP	-2
cpd00203[c]	13dpg[c]	C3H4O10P2	1,3-Bisphospho-D-glycerate	-4
cpd00204[c]	co[c]	CO	CO	1
cpd00206[c]	dcmp[c]	C9H12N3O7P	dCMP	-2
cpd00207[c]	gua[c]	C5H5N5O	Guanine	0
cpd00209[c]	no3[c]	NO3	Nitrate	-1
cpd00209[e]	no3[e]	NO3	Nitrate	-1
cpd00210[c]	taur[c]	C2H7NO3S	Taurine	0
cpd00210[e]	taur[e]	C2H7NO3S	Taurine	0
cpd00211[c]	but[c]	C4H7O2	Butyrate	-1
cpd00211[e]	but[e]	C4H7O2	Butyrate	-1
cpd00213[c]	lpam[c]	C8H15NOS2	Lipoamide	0
cpd00214[c]	hdca[c]	C16H31O2	Palmitate	-1
cpd00215[c]	pydx[c]	C8H9NO3	Pyridoxal	0
cpd00216[c]	chor[c]	C10H8O6	Chorismate	-2
cpd00218[c]	nac[c]	C6H4NO2	Niacin	-1
cpd00219[c]	pphn[c]	C10H8O6	Prephenate	-2
cpd00220[c]	ribflv[c]	C17H20N4O6	Riboflavin	-1
cpd00221[c]	lac-D[c]	C3H5O3	D-Lactate	-1
cpd00221[e]	lac-D[e]	C3H5O3	D-Lactate	-1
cpd00223[c]	glyc-R[c]	C3H5O4	Glycerate	-1
cpd00224[c]	arab-L[c]	C5H10O5	L-Arabinose	0
cpd00224[e]	arab-L[e]	C5H10O5	L-Arabinose	0
cpd00226[c]	hxan[c]	C5H4N4O	HYXN	0
cpd00227[c]	hom-L[c]	C4H9NO3	L-Homoserine	0
cpd00229[c]	gcald[c]	C2H4O2	Glycolaldehyde	0
cpd00235[c]	man6p[c]	C6H11O9P	D-mannose-6-phosphate	-2
cpd00236[c]	e4p[c]	C4H7O7P	D-Erythrose4-phosphate	-2
cpd00238[c]	s7p[c]	C7H13O10P	Sedoheptulose7-phosphate	-2
cpd00239[c]	h2s[c]	H2S	H2S	-1
cpd00241[c]	dgtp[c]	C10H12N5O13P3	dGTP	-3
cpd00242[c]	hco3[c]	CHO3	H2CO3	-1
cpd00242[e]	hco3[e]	CHO3	H2CO3	-1
cpd00246[c]	ins[c]	C10H12N4O5	Inosine	0
cpd00247[c]	orot[c]	C5H3N2O4	Orotate	-1
cpd00249[c]	uri[c]	C9H12N2O6	Uridine	0
cpd00251[c]	adprib[c]	C15H21N5O14P2	ADPribose	-2
cpd00257[c]	canv-L[c]	C5H13N4O3	Canavanine	1
cpd00258[c]	rbl-D[c]	C5H10O5	D-Ribulose	0
cpd00259[c]	xylu-D[c]	C5H10O5	D-Lyxulose	0
cpd00260[c]	icit[c]	C6H5O7	Isocitrate	-3
cpd00261[c]	xylu-L[c]	C5H10O5	L-Lyxulose	0
cpd00263[c]	pydxn[c]	C8H11NO3	Pyridoxol	0
cpd00264[c]	spmd[c]	C7H22N3	Spermidine	3
cpd00264[e]	spmd[e]	C7H22N3	Spermidine	3
cpd00268[c]	tsul[c]	O3S2	H2S2O3	-1
cpd00274[c]	citr-L[c]	C6H13N3O3	Citrulline	0
cpd00276[e]	gam[e]	C6H14NO5	GLUM	1
cpd00277[c]	dgsn[c]	C10H13N5O4	Deoxyguanosine	0
cpd00279[c]	aacoa[c]	C25H36N7O18P3S	Acetoacetyl-CoA	-4
cpd00281[c]	4abut[c]	C4H9NO2	GABA	0
cpd00282[c]	dhor-S[c]	C5H5N2O4	S-Dihydroorotate	-1
cpd00283[c]	grdp[c]	C10H17O7P2	Geranyldiphosphate	-2
cpd00284[c]	6pgc[c]	C6H10O10P	6-Phospho-D-gluconate	-3
cpd00286[c]	udcpp[c]	C55H89O4P	Undecaprenylphosphate	-2
cpd00288[c]	gam6p[c]	C6H13NO8P	D-Glucosamine phosphate	-1
cpd00290[c]	fdp[c]	C6H10O12P2	D-fructose-1,6-bisphosphate	-4
cpd00293[c]	acgam6p[c]	C8H14NO9P	N-Acetyl-D-glucosamine 6-phosphate	-2
cpd00294[c]	damp[c]	C10H12N5O6P	dAMP	-2
cpd00295[c]	dgdp[c]	C10H12N5O10P2	dGDP	-2
cpd00296[c]	dgmp[c]	C10H12N5O7P	dGMP	-2
cpd00297[c]	dtdp[c]	C10H13N2O11P2	dTDP	-2
cpd00298[c]	dtmp[c]	C10H13N2O8P	dTMP	-2
cpd00299[c]	dump[c]	C9H11N2O8P	dUMP	-2
cpd00300[c]	urate[c]	C5H4N4O3	Urate	0
cpd00305[c]	thm[c]	C12H17N4OS	Thiamin	1
cpd00305[e]	thm[e]	C12H17N4OS	Thiamin	1
cpd00307[c]	csn[c]	C4H5N3O	Cytosine	0
cpd00309[c]	xan[c]	C5H4N4O2	XAN	0
cpd00309[e]	xan[e]	C5H4N4O2	XAN	0
cpd00311[c]	gsn[c]	C10H13N5O5	Guanosine	0
cpd00314[e]	mnl[e]	C6H14O6	D-Mannitol	0
cpd00320[c]	asp-D[c]	C4H6NO4	D-Aspartate	-1
cpd00322[c]	ile-L[c]	C6H13NO2	L-Isoleucine	0
cpd00322[e]	ile-L[e]	C6H13NO2	L-Isoleucine	0
cpd00324[c]	ch4s[c]	CH4S	MTTL	0
cpd00330[c]	dhf[c]	C19H19N7O6	Dihydrofolate	-2
cpd00337[c]	56dura[c]	C4H6N2O2	Hydrouracil	0
cpd00338[c]	5aop[c]	C5H9NO3	5-Aminolevulinate	0
cpd00339[c]	amnpent[c]	C5H11NO2	5-Aminopentanoate	0
cpd00341[c]	carbputr[c]	C5H14N3O	N-Carbamoylputrescine	1
cpd00342[c]	acorn[c]	C7H14N2O3	N-Acetylornithine	0
cpd00343[c]	cbasp[c]	C5H6N2O5	N-Carbamoyl-L-aspartate	-2
cpd00345[c]	5mthf[c]	C20H24N7O6	5-Methyltetrahydrofolate	-2
cpd00346[c]	aspsa[c]	C4H7NO3	L-Aspartate4-semialdehyde	0
cpd00347[c]	methf[c]	C20H20N7O6	5-10-Methenyltetrahydrofolate	-1
cpd00348[c]	gal1p[c]	C6H11O9P	D-Galactose 1-phosphate	-2
cpd00349[c]	s17bp[c]	C7H12O13P2	Sedoheptulose 1,7-bisphosphate	-4
cpd00350[c]	frdp[c]	C15H25O7P2	Farnesyldiphosphate	-2
cpd00355[c]	nmn[c]	C11H14N2O8P	Nicotinamide ribonucleotide	-1
cpd00356[c]	dctp[c]	C9H12N3O13P3	dCTP	-3
cpd00357[c]	dttp[c]	C10H13N2O14P3	TTP	-3
cpd00358[c]	dutp[c]	C9H11N2O14P3	dUTP	-3
cpd00359[c]	indole[c]	C8H7N	indol	0
cpd00361[c]	actn-R[c]	C4H8O2	ACTN	0
cpd00363[c]	etoh[c]	C2H6O	Ethanol	0
cpd00363[e]	etoh[e]	C2H6O	Ethanol	0
cpd00367[c]	cytd[c]	C9H13N3O5	Cytidine	0
cpd00383[c]	skm[c]	C7H9O5	Shikimate	-1
cpd00387[c]	adpglc[c]	C16H23N5O15P2	ADPglucose	-2
cpd00388[c]	alltt[c]	C4H7N4O4	Allantoate	-1
cpd00390[c]	CDP-glc[c]	C15H23N3O16P2	CDP-glucose	-2
cpd00393[c]	fol[c]	C19H18N7O6	Folate	-2
cpd00395[c]	Lcyst[c]	C3H6NO5S	L-Cysteate	-1
cpd00397[c]	rbl-L[c]	C5H10O5	L-Ribulose	0
cpd00401[c]	Benzoyl-CoA[c]	C28H36N7O17P3S	Benzoyl-CoA	-4
cpd00403[c]	mana[c]	C6H11O7	D-Mannonate	-1
cpd00408[c]	pant-R[c]	C6H11O4	Pantoate	-1
cpd00412[c]	duri[c]	C9H12N2O5	Deoxyuridine	0
cpd00419[c]	pydam[c]	C8H13N2O2	PM	1
cpd00421[c]	pppi[c]	P3HO10	Triphosphate	-3
cpd00424[c]	cyst-L[c]	C7H14N2O4S	Cystathionine	0
cpd00425[c]	dma[c]	C2H8N	(CH3)2NH	1
cpd00428[c]	mthgxl[c]	C3H4O2	2-Oxopropanal	0
cpd00434[c]	4abutn[c]	C4H10NO	4-Aminobutanal	1
cpd00438[c]	dad-2[c]	C10H13N5O3	Deoxyadenosine	0
cpd00443[c]	4abz[c]	C7H6NO2	ABEE	-1
cpd00443[e]	4abz[e]	C7H6NO2	ABEE	-1
cpd00447[c]	betald[c]	C5H13NO	Betaine aldehyde	1
cpd00448[c]	glyald[c]	C3H6O3	D-Glyceraldehyde	0
cpd00449[c]	dhlam[c]	C8H17NOS2	Dihydrolipoamide	0
cpd00467[c]	3sala[c]	C3H5NO4S	3-Sulfinoalanine	1
cpd00475[c]	r1p[c]	C5H9O8P	Ribose 1-phosphate	-2
cpd00477[c]	acglu[c]	C7H9NO5	N-Acetyl-L-glutamate	-2
cpd00478[c]	pdx5p[c]	C8H10NO6P	Pyridoxine phosphate	-2
cpd00482[c]	2pg[c]	C3H4O7P	2-Phospho-D-glycerate	-3
cpd00485[c]	man1p[c]	C6H11O9P	D-Mannose1-phosphate	-2
cpd00491[c]	mnl1p[c]	C6H13O9P	D-mannitol-1-phosphate	-2
cpd00492[c]	acmana[c]	C8H15NO6	N-Acetyl-D-mannosamine	0
cpd00493[c]	pyam5p[c]	C8H12N2O5P	Pyridoxamine phosphate	-1
cpd00497[c]	xmp[c]	C10H11N4O9P	XMP	-2
cpd00498[c]	2ahbut[c]	C6H9O4	2-Aceto-2-hydroxybutanoate	-1
cpd00502[c]	5-Formiminotetrahydrofolate[c]	C20H22N8O6	5-Formiminotetrahydrofolate	-2
cpd00504[c]	26dap-LL[c]	C7H14N2O4	LL-2,6-Diaminopimelate	0
cpd00506[c]	glucys[c]	C8H13N2O5S	gamma-Glutamylcysteine	-1
cpd00507[c]	g3pc[c]	C8H21NO6P	Glycerophosphocholine	0
cpd00508[c]	3mop[c]	C6H9O3	3MOP	-1
cpd00509[c]	2dr1p[c]	C5H9O7P	deoxyribose-1-phosphate	-2
cpd00510[c]	2dr5p[c]	C5H9O7P	deoxyribose-5-phosphate	-2
cpd00516[c]	26dap-M[c]	C7H14N2O4	meso-2,6-Diaminopimelate	0
cpd00517[c]	1ag3p_CB[c]	C19.35H36.90O7P	1-Acyl-sn-glycerol 3-phosphate	-1
cpd00521[c]	dtdp4d6dg[c]	C16H22N2O15P2	dTDP-4-oxo-6-deoxy-D-glucose	-2
cpd00522[c]	dtdp4d6dm[c]	C16H22N2O15P2	dTDP-4-oxo-L-rhamnose	-2
cpd00523[c]	tre6p[c]	C12H21O14P	Trehalose 6-phosphate	-2
cpd00524[c]	2ins[c]	C6H10O6	2-Inosose	0
cpd00525[c]	uamag[c]	C28H39N5O23P2	UDP-N-acetylmuramoyl-L-alanyl-D-glutamate	-4
cpd00526[c]	cholate[c]	C24H39O5	Cholate	-1
cpd00528[c]	n2[c]	N2	N2	0
cpd00530[c]	xtp[c]	C10H12N4O15P3	XTP	-3
cpd00532[c]	O2-[c]	O2	O2-	-1
cpd00533[c]	dcdp[c]	C9H12N3O10P2	dCDP	-2
cpd00540[c]	glyb[c]	C5H11NO2	BET	0
cpd00540[e]	glyb[e]	C5H11NO2	BET	0
cpd00541[c]	Lipoate[c]	C8H13O2S2	Lipoate	-1
cpd00558[c]	sprm[c]	C10H30N4	Spermine	4
cpd00567[c]	D-Proline[c]	C5H9NO2	D-Proline	0
cpd00588[e]	sbt-D[e]	C6H14O6	Sorbitol	0
cpd00616[c]	arog-L[c]	C10H13NO5	Pretyrosine	-1
cpd00626[c]	dtdpglu[c]	C16H24N2O16P2	dTDPglucose	-2
cpd00637[c]	met-D[c]	C5H10NO2S	D-Methionine	0
cpd00637[e]	met-D[e]	C5H10NO2S	D-Methionine	0
cpd00638[c]	dnad[c]	C21H24N6O15P2	Deamido-NAD	-2
cpd00641[c]	histd[c]	C6H12N3O	L-Histidinol	1
cpd00644[c]	pnto-R[c]	C9H16NO5	PAN	-1
cpd00650[c]	b2coa[c]	C25H36N7O17P3S	Crotonyl-CoA	-4
cpd00654[c]	dcyt[c]	C9H13N3O4	Deoxycytidine	0
cpd00655[c]	dpcoa[c]	C21H33N7O13P2S	Dephospho-CoA	-2
cpd00663[c]	prpncoa[c]	C24H34N7O17P3S	Acrylyl-CoA	-3
cpd00666[c]	tartr-L[c]	C4H4O6	Tartrate	-2
cpd00668[c]	alac-S[c]	C5H7O4	ALCTT	-1
cpd00672[c]	fruur[c]	C6H9O7	D-Fructuronate	-1
cpd00673[c]	56dthm[c]	C5H8N2O2	Dihydrothymine	0
cpd00680[c]	chlamph[c]	C11H12N2O5L2	Chloramphenicol	0
cpd00683[c]	dhpt[c]	C14H13N6O3	Dihydropteroate	-1
cpd00689[c]	ppbng[c]	C10H13N2O4	Porphobilinogen	-1
cpd00693[c]	lald-D[c]	C3H6O2	D-Lactaldehyde	0
cpd00699[c]	3dhq[c]	C7H9O6	5-Dehydroquinate	-1
cpd00703[c]	ind3ac[c]	C10H8NO2	Indoleacetate	-1
cpd00703[e]	ind3ac[e]	C10H8NO2	Indoleacetate	-1
cpd00706[c]	mercppyr[c]	C3H3O3S	Mercaptopyruvate	-1
cpd00712[c]	2dhp[c]	C6H9O4	2-Dehydropantoate	-1
cpd00722[c]	acser[c]	C5H9NO4	O-Acetyl-L-serine	0
cpd00727[c]	2pglyc[c]	C2H2O6P	2-Phosphoglycolate	-3
cpd00728[c]	4ohbut[c]	C4H7O3	4-Hydroxybutanoate	-1
cpd00731[c]	alaala[c]	C6H12N2O3	Ala-Ala	0
cpd00738[c]	pser-L[c]	C3H6NO6P	phosphoserine	-2
cpd00742[c]	allphn[c]	C2H3N2O3	Allophanate	-1
cpd00744[c]	pntolac-R[c]	C6H10O3	(R)-Pantolactone	0
cpd00755[c]	hmbil[c]	C40H38N4O17	Hydroxymethylbilane	-8
cpd00760[c]	2mbcoa[c]	C26H40N7O17P3S	2-Methylbutyryl-CoA	-4
cpd00764[c]	dann[c]	C9H21N2O2	7-8-Diaminononanoate	1
cpd00773[c]	uamr[c]	C20H28N3O19P2	UDP-MurNAc	-3
cpd00774[c]	uppg3[c]	C40H36N4O16	UroporphyrinogenIII	-8
cpd00790[c]	achms[c]	C6H11NO4	O-Acetyl-L-homoserine	0
cpd00793[c]	thmmp[c]	C12H16N4O4PS	Thiamine phosphate	-1
cpd00794[e]	tre[e]	C12H22O11	TRHL	0
cpd00800[c]	8aonn[c]	C9H17NO3	8-Amino-7-oxononanoate	0
cpd00802[c]	f1p[c]	C6H11O9P	D-fructose-1-phosphate	-2
cpd00804[c]	sbt6p[c]	C6H13O9P	Sorbitol 6-phosphate	-2
cpd00805[c]	tag6p-D[c]	C6H11O9P	D-Tagatose 6-phosphate	-2
cpd00807[c]	hisp[c]	C6H11N3O4P	L-histidinol-phosphate	-1
cpd00808[c]	ru5p-L[c]	C5H9O8P	L-ribulose-5-phosphate	-2
cpd00809[c]	phom[c]	C4H8NO6P	O-Phospho-L-homoserine	-2
cpd00810[c]	orot5p[c]	C10H10N2O11P	Orotidylic acid	-3
cpd00822[c]	suchms[c]	C8H12NO6	O-Succinyl-L-homoserine	-1
cpd00830[c]	4h2oglt[c]	C5H4O6	4-Hydroxy-2-oxoglutarate	-2
cpd00834[c]	pan4p[c]	C11H21N2O7PS	Phosphopantetheine	-2
cpd00836[c]	adhlam[c]	C10H19NO2S2	S-Acetyldihydrolipoamide	0
cpd00837[c]	ametam[c]	C14H24N6O3S	S-Adenosylmethioninamine	2
cpd00842[c]	3hbcoa[c]	C25H38N7O18P3S	(S)-3-Hydroxybutyryl-CoA	-4
cpd00843[c]	2h3oppan[c]	C3H3O4	Tartronate semialdehyde	-1
cpd00851[c]	4hpro-LT[c]	C5H9NO3	trans-4-Hydroxy-L-proline	0
cpd00858[c]	glu5sa[c]	C5H9NO3	L-Glutamate5-semialdehyde	0
cpd00861[c]	uacmam[c]	C17H25N3O17P2	UDP-N-acetyl-D-mannosamine	-2
cpd00868[c]	34hpp[c]	C9H7O4	p-hydroxyphenylpyruvate	-1
cpd00873[c]	nicrnt[c]	C11H12NO9P	Nicotinate ribonucleotide	-2
cpd00890[c]	uama[c]	C23H33N4O20P2	UDP-N-acetylmuramoyl-L-alanine	-3
cpd00897[c]	CDP-4-dehydro-6-deoxy-D-glucose[c]	C15H21N3O15P2	CDP-4-dehydro-6-deoxy-D-glucose	-2
cpd00905[c]	ppgpp[c]	C10H11N5O17P4	Guanosine 3',5'-bis(diphosphate)	-5
cpd00906[c]	hexdp[c]	C30H49O7P2	all-trans-Hexaprenyl diphosphate	-2
cpd00908[c]	g3pe[c]	C5H14NO6P	Glycerophosphoethanolamine	0
cpd00918[c]	acg5sa[c]	C7H10NO4	2-Acetamido-5-oxopentanoate	-1
cpd00919[c]	hcit[c]	C7H7O7	Homocitrate	-3
cpd00924[c]	ap4a[c]	C20H24N10O19P4	AppppA	-4
cpd00925[c]	gp4g[c]	C20H24N10O21P4	GppppG	-4
cpd00930[c]	imacp[c]	C6H7N2O5P	imidazole acetol-phosphate	-2
cpd00931[c]	5apru[c]	C9H13N4O9P	5-Amino-6--5-phosphoribosylaminouracil	-2
cpd00932[c]	3psme[c]	C10H9O10P	5-O--1-Carboxyvinyl-3-phosphoshikimate	-4
cpd00939[c]	4ahmmp[c]	C6H9N3O	Toxopyrimidine	0
cpd00946[c]	unaga[c]	C63H103NO12P2	Undecaprenyl diphospho N-acetyl-glucosamine	-2
cpd00954[c]	2ahhmp[c]	C7H9N5O2	6-hydroxymethyl dihydropterin	0
cpd00956[c]	2cpr5p[c]	C12H13NO9P	1-(2-carboxyphenylamino)-1-deoxyribulose 5-phosphate	-3
cpd00957[c]	25dhpp[c]	C9H14N5O8P	2,5-Diamino-6-(5'-phosphoribosylamino)-4-pyrimidineone	-2
cpd00976[c]	didp[c]	C10H11N4O10P2	dIDP	-2
cpd00977[c]	ditp[c]	C10H11N4O13P3	dITP	-3
cpd00978[c]	dudp[c]	C9H11N2O11P2	dUDP	-2
cpd00982[c]	fadh2[c]	C27H33N9O15P2	FADH2	-2
cpd00985[c]	nh4oh[c]	NH4OH	NH4OH	2
cpd01011[c]	btal[c]	C4H8O	Butanal	0
cpd01017[c]	cgly[c]	C5H10N2O3S	Cys-Gly	0
cpd01030[e]	salcn[e]	C13H18O7	Salicin	0
cpd01078[c]	seln[c]	HSe	Selenide	0
cpd01092[c]	alltn[c]	C4H6N4O3	Allantoin	-1
cpd01155[c]	15dap[c]	C5H14N2H2	Cadaverine	2
cpd01157[c]	chitob[c]	C16H28N2O11	Chitobiose	0
cpd01217[c]	xtsn[c]	C10H12N4O6	Xanthosine	0
cpd01262[c]	malttr[c]	C18H32O16	Amylotriose	0
cpd01269[c]	2ppoh[c]	C3H8O	2-Propanol	0
cpd01293[c]	5oxpro[c]	C5H6NO3	5-Oxoproline	-1
cpd01311[c]	dtbt[c]	C10H17N2O3	Dethiobiotin	-1
cpd01318[c]	gchola[c]	C26H42NO6	Glycocholate	-1
cpd01324[c]	histdal[c]	C6H8N3O	L-Histidinal	1
cpd01378[c]	CoA-disulfide[c]	C42H64N14O32P6S2	CoA-disulfide	-6
cpd01399[c]	maltttr[c]	C24H42O21	Maltotetraose	0
cpd01454[c]	Dihydrolipoate[c]	C8H15O2S2	Dihydrolipoate	-1
cpd01495[c]	2amac[c]	C3H5NO2	Dehydroalanine	0
cpd01526[c]	phe-D[c]	C9H11NO2	D-Phenylalanine	0
cpd01557[c]	3butcoa[c]	C25H36N7O17P3S1	3-Butenoyl-CoA	-4
cpd01587[c]	5mcsn[c]	C5H7N3O	5-Methylcytosine	0
cpd01590[c]	mrcptprn[c]	C5H4N4S	Mercaptopurine	0
cpd01620[c]	dscl[c]	C42H41N4O16	Precorrin 2	-7
cpd01646[c]	3c3hmp[c]	C7H10O5	2-Isopropylmalate	-2
cpd01663[c]	chola[c]	C24H39O4	Chenodiol	-1
cpd01710[c]	2ippm[c]	C7H8O4	2-Isopropylmaleate	-2
cpd01716[c]	3dhsk[c]	C7H7O5	3-Dehydroshikimate	-1
cpd01720[c]	cala[c]	C4H7N2O3	3-Ureidopropanoate	-1
cpd01757[c]	acmam[c]	C11H18NO8	N-Acetylmuramate	-1
cpd01775[c]	prbatp[c]	C15H19N5O20P4	Phosphoribosyl-ATP	-5
cpd01777[c]	prbamp[c]	C15H19N5O14P2	Phosphoribosyl-AMP	-4
cpd01793[c]	25dkglcn[c]	C6H7O7	2,5-diketo-D-gluconate	-1
cpd01807[c]	3pop[c]	C3H2O6P	3-Phosphonopyruvate	-3
cpd01844[c]	ppap[c]	C3H5O5P	Propionyl phosphate	-2
cpd01914[c]	metsox-S-L[c]	C5H11NO3S	L-Methionine S-oxide	0
cpd01919[c]	malt6p[c]	C12H21O14P	maltose-6-phosphate	-2
cpd01923[c]	acmama[c]	C14H23N2O9	N-Acetylmuramoyl-Ala	-1
cpd01947[c]	btd-RR[c]	C4H10O2	BDOH	0
cpd01966[c]	3mb2coa[c]	C26H38N7O17P3S	Dimethylacryloyl-CoA	-4
cpd01974[c]	e4hglu[c]	C5H8NO5	4-Hydroxy-L-glutamate	-1
cpd01977[c]	4pasp[c]	C4H6NO7P	4-Phospho-L-aspartate	-2
cpd01981[c]	5mtr[c]	C6H12O4S	5-Methylthio-D-ribose	0
cpd01982[c]	pram[c]	C5H11NO7P	5-Phosphoribosylamine	-1
cpd01997[c]	dmbzid[c]	C9H10N2	Dimethylbenzimidazole	0
cpd02016[c]	rnam[c]	C11H15N2O5	N-Ribosylnicotinamide	1
cpd02030[c]	skm5p[c]	C7H8O8P	3-phosphoshikimate	-3
cpd02060[c]	dd2coa[c]	C33H52N7O17P3S	(2E)-Dodecenoyl-CoA	-4
cpd02069[c]	3php[c]	C3H2O7P	3-Phosphonooxypyruvate	-3
cpd02097[c]	glu5p[c]	C5H8NO7P	L-Glutamyl 5-phosphate	-2
cpd02113[c]	dtdprmn[c]	C16H24N2O15P2	dTDP-rhamnose	-2
cpd02120[c]	23dhdp[c]	C7H5NO4	Dihydrodipicolinate	-2
cpd02125[c]	2mb2coa[c]	C26H38N7O17P3S	Tiglyl-CoA	-4
cpd02140[c]	air[c]	C8H12N3O7P	AIR	-1
cpd02147[c]	4per[c]	C4H6O8P	4-Phosphoerythronate	-3
cpd02152[c]	argsuc[c]	C10H17N4O6	L-Argininosuccinate	-1
cpd02171[c]	S-Inosyl-L-homocysteine[c]	C14H19N5O6S	S-Inosyl-L-homocysteine	0
cpd02182[c]	lgt-S[c]	C13H20N3O8S	(R)-S-Lactoylglutathione	-1
cpd02187[c]	2mp2coa[c]	C25H36N7O17P3S	Methacrylyl-CoA	-4
cpd02197[c]	5fthf[c]	C20H21N7O7	5-Formyltetrahydrofolate	-2
cpd02201[c]	4ppan[c]	C9H15NO8P	4-phosphopantothenate	-3
cpd02210[c]	3ig3p[c]	C11H12NO6P	Indoleglycerol phosphate	-2
cpd02227[c]	rhcys[c]	C9H17NO6S	S-Ribosylhomocysteine	0
cpd02229[c]	udcpdp[c]	C55H89O7P2	Bactoprenyl diphosphate	-2
cpd02234[c]	3hbcoa-R[c]	C25H38N7O18P3S	(R)-3-Hydroxybutanoyl-CoA	-4
cpd02267[c]	chlamph3ac[c]	C13H14N2O6L2	Chloramphenicol 3-acetate	0
cpd02279[c]	NG,NG-Dimethyl-L-arginine[c]	C8H19N4O2	NG,NG-Dimethyl-L-arginine	1
cpd02295[c]	dhna[c]	C11H7O4	1-4-Dihydroxy-2-naphthoate	-1
cpd02333[c]	quln[c]	C7H3NO4	Quinolinate	-2
cpd02345[c]	glu1sa[c]	C5H9NO3	L-Glutamate1-semialdehyde	0
cpd02371[c]	tagdp-D[c]	C6H10O12P2	D-Tagatose 1,6-biphosphate	-4
cpd02375[c]	dcamp[c]	C14H14N5O11P	Adenylosuccinate	-4
cpd02394[c]	gar[c]	C7H14N2O8P	GAR	-1
cpd02416[c]	N-Acetyl-beta-D-glucosamine[c]	C8H15NO6	N-Acetyl-beta-D-glucosamine	0
cpd02431[c]	1pyr5c[c]	C5H6NO2	1-Pyrroline-5-carboxylate	-1
cpd02465[c]	thdp[c]	C7H7NO4	tetrahydrodipicolinate	-2
cpd02469[c]	hydetecarb[c]	C4H3O5	enol-Oxaloacetate	-2
cpd02498[c]	23dhmb[c]	C5H9O4	2,3-Dihydroxy-isovalerate	-1
cpd02506[c]	amimdecarbam[c]	C4H6N4O	5-Amino-4-imidazolecarboxyamide	0
cpd02524[c]	4pcys[c]	C12H24N2O6S	N-Pantothenoylcysteine	-1
cpd02535[c]	23dhmp[c]	C6H11O4	2,3-Dihydroxy-3-methylvalerate	-1
cpd02547[c]	applp[c]	C3H9NO4P	(R)-1-Aminopropan-2-yl phosphate	-1
cpd02552[c]	acg5p[c]	C7H9NO8P	n-acetylglutamyl-phosphate	-3
cpd02555[c]	hpglu[c]	C24H34N8O12	Tetrahydropteroyltri-L-glutamate	-4
cpd02569[c]	3h3mob[c]	C5H8O4	2-Oxo-3-hydroxyisovalerate	-1
cpd02590[c]	hepdp[c]	C35H57O7P2	all-trans-Heptaprenyl diphosphate	-2
cpd02591[c]	gfdp[c]	C25H41O7P2	pendp	-2
cpd02594[c]	trans-1,2-Dihydrobenzene-1,2-diol[c]	C6H8O2	trans-1,2-Dihydrobenzene-1,2-diol	0
cpd02605[c]	3c4mop[c]	C7H8O5	2-isopropyl-3-oxosuccinate	-2
cpd02611[c]	acgam1p[c]	C8H14NO9P	N-Acetyl-D-glucosamine1-phosphate	-2
cpd02625[c]	1p3h5c[c]	C5H6NO3	3-Hydroxy-L-1-pyrroline-5-carboxylate	-1
cpd02631[c]	dkdi[c]	C6H8O5	D-2,3-Diketo 4-deoxy-epi-inositol	0
cpd02636[c]	4mhetz[c]	C6H9NOS	4-Methyl-5--2-hydroxyethyl-thiazole	0
cpd02642[c]	pran[c]	C12H13NO9P	N-5-phosphoribosyl-anthranilate	-3
cpd02654[c]	4mpetz[c]	C6H8NO4PS	4-Methyl-5--2-phosphoethyl-thiazole	-2
cpd02656[c]	dmlz[c]	C13H18N4O6	6-7-Dimethyl-8--1-D-ribityllumazine	-1
cpd02666[c]	4ppcys[c]	C12H20N2O9PS	(R)-4'-Phosphopantothenoyl-L-cysteine	-3
cpd02678[c]	fgam[c]	C8H13N2O9P	N-Formyl-GAR	-2
cpd02685[c]	n6all26d[c]	C9H15N2O5	N-acetyl-LL-2,6-diaminopimelate	-1
cpd02686[c]	XppppX[c]	C20H22N8O23P4	XppppX	-4
cpd02691[c]	3hmbcoa[c]	C26H40N7O18P3S	2-methyl-3-hydroxy-butyryl-CoA	-4
cpd02693[c]	3c2hmp[c]	C7H10O5	3-Isopropylmalate	-2
cpd02698[c]	sl26da[c]	C11H16N2O7	N-Succinyl-L-2,6-diaminopimelate	-2
cpd02701[c]	amob[c]	C15H19N5O6S	S-Adenosyl-4-methylthio-2-oxobutanoate	0
cpd02720[c]	5aprbu[c]	C9H15N4O9P	5-Amino-6--5-phosphoribitylaminouracil	-2
cpd02721[c]	dkh6p[c]	C6H10O9P	DKHP	-3
cpd02724[c]	sl2a6o[c]	C11H12NO8	N-Succinyl-L-2-amino-6-oxopimelate	-3
cpd02733[c]	deoxchlac[c]	C24H41O4	Deoxycholate	-1
cpd02738[c]	mhpglu[c]	C25H36N8O12	5-Methyltetrahydropteroyltri-L-glutamate	-4
cpd02740[c]	gdptp[c]	C10H11N5O20P5	Guanosine 5'-triphosphate,3'-diphosphate	-6
cpd02745[c]	alpha-D-Galactosyl-diphosphoundecaprenol[c]	C61H100O12P2	alpha-D-Galactosyl-diphosphoundecaprenol	-2
cpd02760[c]	celb6p[c]	C12H21O14P	cellobiose 6-phoshate	-2
cpd02775[c]	4ampm[c]	C6H8N3O4P	4-Amino-5-phosphomethyl-2-methylpyrimidine	-2
cpd02820[c]	uaccg[c]	C20H26N3O19P2	UDP-N-acetylglucosamine enolpyruvate	-3
cpd02826[c]	fpram[c]	C8H15N3O8P	5'-Phosphoribosylformylglycinamidine	-1
cpd02832[c]	6t5mp[c]	C10H13N4O7PS	6-Thioinosine 5'-monophosphate	-1
cpd02843[c]	eig3p[c]	C6H9N2O6P	D-erythro-imidazol-glycerol-phosphate	-2
cpd02851[c]	aicar[c]	C9H13N4O8P	AICAR	-2
cpd02857[c]	2dda7p[c]	C7H10O10P	DAHP	-3
cpd02862[c]	uagglaa[c]	C40H61N9O26P2	UDPMurAc(oyl-L-Ala-D-gamma-Glu-L-Lys-D-Ala-D-Ala)	-3
cpd02882[c]	4r5au[c]	C9H16N4O6	4--1-D-Ribitylamino-5-aminouracil	0
cpd02884[c]	fprica[c]	C10H13N4O9P	FAICAR	-2
cpd02893[c]	5aizc[c]	C9H11N3O9P	5'-Phosphoribosyl-4-carboxy-5-aminoimidazole	-2
cpd02894[c]	2mahmp[c]	C6H8N3O7P2	4-Amino-2-methyl-5-diphosphomethylpyrimidine	-2
cpd02904[c]	5prdmbz[c]	C14H17N2O7P	alpha-Ribazole 5'-phosphate	-2
cpd02920[c]	2ahhmd[c]	C7H8N5O8P2	2-Amino-4-hydroxy-6-hydroxymethyl-7-8-dihydropteridinediphosphate	-2
cpd02921[c]	25aics[c]	C13H15N4O12P	SAICAR	-3
cpd02948[c]	muracglaadpund[c]	C86H142N7O21P2	MurAc(oyl-L-Ala-D-gamma-Glu-L-Lys-D-Ala-D-Ala)-diphospho- undecaprenol	-3
cpd02961[c]	dhnpt[c]	C9H13N5O4	Dihydroneopterin	0
cpd02964[c]	ugmd[c]	C35H51N7O26P2	UDP-N-acetylmuramoyl-L-alanyl-D-gamma-glutamyl-meso-2-6-diaminopimelate	-4
cpd02967[c]	N-Acetyl-beta-D-mannosaminyl-1,4-N-acetyl-D- glucosaminyldiphosphoundecaprenol[c]	C71H116N2O17P2	N-Acetyl-beta-D-mannosaminyl-1,4-N-acetyl-D- glucosaminyldiphosphoundecaprenol	-2
cpd02968[c]	ugmda[c]	C41H61N9O28P2	UDP-N-acetylmuramoyl-L-alanyl-D-glutamyl-6-carboxy-L-lysyl-D-alanyl- D-alanine	-4
cpd02978[c]	ahdt[c]	C9H12N5O13P3	7,8-Dihydroneopterin 3'-triphosphate	-3
cpd02979[c]	prfp[c]	C15H21N5O15P2	phosphoribosylformiminoaicar-phosphate	-4
cpd02991[c]	prlp[c]	C15H21N5O15P2	phosphoribulosylformimino-AICAR-phosphate	-3
cpd03034[c]	3uib[c]	C5H9N2O3	3-Ureidoisobutyrate	-1
cpd03047[c]	tchola[c]	C26H45NO7S	Taurocholate	-1
cpd03049[c]	hethmpp[c]	C14H20N4O8P2S	2-Hydroxyethyl-ThPP	-1
cpd03063[c]	3aib[c]	C4H9NO2	3-Aminoisobutanoate	0
cpd03078[c]	selnp[c]	H2O3PSe	Selenophosphate	-1
cpd03091[c]	dad-5[c]	C10H13N5O3	5'-Deoxyadenosine	0
cpd03113[c]	3hhdcoa[c]	C37H62N7O18P3S	(S)-3-Hydroxyhexadecanoyl-CoA	-4
cpd03115[c]	3htdcoa[c]	C35H58N7O18P3S	(S)-3-Hydroxytetradecanoyl-CoA	-4
cpd03116[c]	3hddcoa[c]	C33H54N7O18P3S	(S)-3-Hydroxydodecanoyl-CoA	-4
cpd03118[c]	3hdcoa[c]	C31H50N7O18P3S	(S)-Hydroxydecanoyl-CoA	-4
cpd03120[c]	3hocoa[c]	C29H46N7O18P3S	(S)-Hydroxyoctanoyl-CoA	-4
cpd03122[c]	3hhcoa[c]	C27H42N7O18P3S	(S)-Hydroxyhexanoyl-CoA	-4
cpd03123[c]	3ohcoa[c]	C27H40N7O18P3S	3-Oxohexanoyl-CoA	-4
cpd03125[c]	hx2coa[c]	C27H40N7O17P3S	(2E)-Hexenoyl-CoA	-4
cpd03126[c]	hdd2coa[c]	C37H60N7O17P3S	(2E)-Hexadecenoyl-CoA	-4
cpd03127[c]	td2coa[c]	C35H56N7O17P3S	(2E)-Tetradecenoyl-CoA	-4
cpd03129[c]	dc2coa[c]	C31H48N7O17P3S	(2E)-Decenoyl-CoA	-4
cpd03130[c]	oc2coa[c]	C29H44N7O17P3S	(2E)-Octenoyl-CoA	-4
cpd03163[c]	selmeth[c]	C5H11NO2Se	Selenomethionine	0
cpd03171[c]	gdporham[c]	C16H23N5O15P2	GDP-4-oxo-L-rhamnose	-2
cpd03187[c]	oxsucc[c]	C6H3O7	Oxalosuccinate	-3
cpd03192[c]	gdprham[c]	C16H26N5O15P2	GDP-L-rhamnose	-2
cpd03227[c]	xol7ah3[c]	C27H48O3	5beta-Cholestane-3alpha,7alpha,26-triol	0
cpd03228[c]	xol7ah2al[c]	C27H46O3	3alpha,7alpha-Dihydroxy-5beta-cholestan-26-al	0
cpd03244[c]	taurdchol[c]	C26H46NO6S	Taurodeoxycholate	-1
cpd03245[c]	glycdchol[c]	C26H44NO5	Glycodeoxycholate	-1
cpd03246[c]	tdchola[c]	C26H44NO6S	Taurochenodeoxycholate	-1
cpd03247[c]	gdchola[c]	C26H42NO5	Glycochenodeoxycholate	-1
cpd03279[c]	din[c]	C10H12N4O4	Deoxyinosine	0
cpd03284[c]	3snpyr[c]	C3H2O5S	3-Sulfinopyruvate	0
cpd03285[c]	3spyr[c]	C3H2O6S	3-Sulfopyruvate	-2
cpd03289[c]	nal2a6o[c]	C9H11NO6	L-2-Acetamido-6-oxopimelate	-2
cpd03375[c]	3hpcoa[c]	C24H36N7O18P3S	3-Hydroxypropanoyl-CoA	-3
cpd03388[c]	adsel[c]	C10H12N5O10PSe	Adenylylselenate	3
cpd03389[c]	selcys[c]	C3H7NO2Se	Selenocysteine	0
cpd03392[c]	seasmet[c]	C15H23N6O5Se	Se-Adenosylselenomethionine	1
cpd03396[c]	sel[c]	SeO4	Selenate	4
cpd03420[c]	prcr3a[c]	C43H42N4O16	Precorrin 3A	-7
cpd03421[c]	cobya[c]	C45H52CoN4O14	Cobyrinate	-3
cpd03422[c]	cbi[c]	C48H72CoN11O8	Cobinamide	3
cpd03423[c]	rdmbzi[c]	C14H18N2O4	alpha-Ribazole	0
cpd03426[c]	scl[c]	C42H39N4O16	Sirohydrochlorin	-8
cpd03447[c]	2ombz[c]	C47H70O3	2-Octaprenyl-6-methoxy-1,4-benzoquinone	0
cpd03448[c]	2ommb[c]	C48H72O3	2-Octaprenyl-3-methyl-6-methoxy-1,4-benzoquinone	0
cpd03455[c]	mercplac[c]	C3H5O3S	3-Mercaptolactate	-1
cpd03456[c]	sulcys[c]	C3H6NO5S2	S-sulfocysteine	-1
cpd03470[c]	iasp[c]	C4H3NO4	Iminoaspartate	-2
cpd03471[c]	nicrns[c]	C11H13NO6	Nicotinate D-ribonucleoside	0
cpd03490[c]	uAgl[c]	C34H52N7O24P2	UDP-N-acetylmuramoyl-L-alanyl-gamma-D-glutamyl-L-lysine	-3
cpd03491[c]	unddpamagaglaa[c]	C94H157N8O26P2	Undecaprenyl-diphospho-N-acetylmuramoyl-(N-acetylglucosamine)-L-alanyl-gamma-D-glutamyl-L-lysyl-D-alanyl-D-alanine	-3
cpd03492[c]	undpamagaiglaa[c]	C94H159N9O25P2	Undecaprenyl-diphospho-N-acetylmuramoyl-(N-acetylglucosamine)-L-alanyl-D-isoglutaminyl-L-lysyl-D-alanyl-D-alanine	-2
cpd03494[c]	uagmda[c]	C87H139N7O23P2	Undecaprenyl-diphospho-N-acetylmuramoyl-L-alanyl-D-glutamyl-meso-2-6-diaminopimeloyl-D-alanyl-D-alanine	-4
cpd03495[c]	uaagmda[c]	C95H152N8O28P2	Undecaprenyl-diphospho-N-acetylmuramoyl--N-acetylglucosamine-L-ala-D-glu-meso-2-6-diaminopimeloyl-D-ala-D-ala	-4
cpd03517[c]	btamp[c]	C20H27N7O9PS	Biotinyl-5-AMP	-1
cpd03518[c]	faptp[c]	C10H15N5O15P3	Formamidopyrimidine nucleoside triphosphate	-3
cpd03519[c]	ptp[c]	C9H14N5O14P3	2,5-Diaminopyrimidine nucleoside triphosphate	-3
cpd03520[c]	Molybdopterin[c]	C10H12N5O6PS2	Molybdopterin	-2
cpd03521[c]	dhpmp[c]	C9H12N5O7P	Dihydroneopterin phosphate	-2
cpd03524[c]	10-Formyl-THF-L-glutamate[c]	C25H27N8O10	10-Formyl-THF-L-glutamate	-3
cpd03561[c]	2hb[c]	C4H7O3	2-Hydroxybutyrate	-1
cpd03570[c]	3hydroxyCoA[c]	C26H42N7O18P3S	3-Hydroxyisovaleryl-CoA	-3
cpd03572[c]	3hibutcoa[c]	C25H38N7O18P3S	(S)-3-Hydroxyisobutyryl-CoA	-4
cpd03593[c]	D-erythro-3-Methylmalate[c]	C5H6O5	D-erythro-3-Methylmalate	-2
cpd03607[c]	phthr[c]	C4H8NO7P	4-(Phosphonooxy)-threonine	-2
cpd03608[c]	4hthr[c]	C4H9NO4	4-Hydroxy-L-threonine	0
cpd03662[c]	butoh[c]	C4H10O	n-Butanol	0
cpd03662[e]	butoh[e]	C4H10O	n-Butanol	0
cpd03666[c]	25diamoxpyrm[c]	C9H14N5O14P3	2,5-Diamino-6-(5'-triphosphoryl-3',4'-trihydroxy-2'-oxopentyl)- amino-4-oxopyrimidine	-3
cpd03671[c]	gam1p[c]	C6H13NO8P	D-Glucosamine1-phosphate	-1
cpd03698[c]	salc6p[c]	C13H17O10P	Salicin-6P	-2
cpd03706[c]	UppppU[c]	C18H22N4O23P4	P1,P4-Bis(5'-uridyl) tetraphosphate	-4
cpd03760[c]	prcr6y[c]	C44H49N4O16	Precorrin 6B	-7
cpd03761[c]	prcr6a[c]	C44H47N4O16	Precorrin 6A	-7
cpd03763[c]	Cyclohexa-1,5-dienecarbonyl-CoA[c]	C28H39N7O17P3S	Cyclohexa-1,5-dienecarbonyl-CoA	-3
cpd03832[c]	hgbrn[c]	C45H54N4O14	Hydrogenobyrinate	-4
cpd03833[c]	prcr3b[c]	C43H44N4O17	Precorrin 3B	-6
cpd03834[c]	prcr4[c]	C44H45N4O17	Precorrin 4	-7
cpd03835[c]	prcr8x[c]	C45H53N4O14	Precorrin 8	-7
cpd03839[c]	prcr5[c]	C45H46N4O17	Precorrin 5	-7
cpd03861[c]	xu1p[c]	C5H12O8P	L-Xylulose 1-phosphate	-2
cpd03889[c]	2dhguln[c]	C6H9O7	2-Keto-D-gluconic acid	-1
cpd03914[c]	co2dam[c]	C45H56CoN6O12	Cob(II)yrinate diamide	-1
cpd03915[c]	co1dam[c]	C45H56CoN6O12	Cob(I)yrinate diamide	-2
cpd03916[c]	adcobdam[c]	C55H68CoN11O15	Adenosyl cobyrinate diamide	-1
cpd03917[c]	adcobhex[c]	C55H76CoN15O11	Adenosylcobyric acid	3
cpd03918[c]	adocbi[c]	C58H84CoN16O11	Adenosyl cobinamide	4
cpd03919[c]	adocbip[c]	C58H83CoN16O14P	Adenosyl cobinamide phosphate	2
cpd03920[c]	agdpcbi[c]	C68H95CoN21O21P2	Adenosylcobinamide-GDP	1
cpd04025[c]	dTDP-4-oxo-2,6-dideoxy-alpha-D-glucose[c]	C16H22N2O14P2	dTDP-4-oxo-2,6-dideoxy-alpha-D-glucose	-2
cpd04135[c]	Chloroacetic acid[c]	C2H2ClO2	Chloroacetic acid	-1
cpd04242[c]	dkh[c]	C6H12O6	DKH	-1
cpd04539[c]	2hdx2mbn[c]	C4H6NO7P	2-Amino-3-oxo-4-phosphonooxybutyrate	-2
cpd04806[c]	aldpmnd[c]	C7H13Cl2N2O3P	Aldophosphamide	0
cpd04809[c]	thiogn[c]	C5H6N5S	Thioguanine	0
cpd04810[c]	5FU[c]	C4H3FN2O2	5-FU	0
cpd05186[c]	can-L[c]	C4H10N2O3	Canaline	0
cpd05639[c]	24dhydxy6am135tria[c]	C3H3N4O2	Ammelide	0
cpd05640[c]	2chl4hydxy6am235tria[c]	C3HClN4O	2-Chloro-4-hydroxy-6-amino-1,3,5-triazine	0
cpd06201[c]	so2[c]	SO2	Sulfur dioxide	0
cpd06227[c]	thfglu[c]	C19H20N7O6(C5H7NO3)	THF-L-glutamate	-3
cpd07946[c]	4hbcoa[c]	C25H38N7O18P3S1	4-Hydroxybutyryl-CoA	-4
cpd08210[c]	4adcho[c]	C10H10NO5	ADC	-1
cpd08211[c]	ttc-ggdp[c]	C20H33O7P2	trans,trans,cis-Geranylgeranyl diphosphate	-2
cpd08286[c]	2me4p[c]	C5H11O7P	2-C-methyl-D-erythritol4-phosphate	-2
cpd08287[c]	4c2me[c]	C14H23N3O14P2	4--cytidine5-diphospho-2-C-methyl-D-erythritol	-2
cpd08288[c]	2p4c2me[c]	C14H22N3O17P3	2-phospho-4--cytidine5-diphospho-2-C-methyl-D-erythritol	-4
cpd08289[c]	dxyl5p[c]	C5H9O7P	1-deoxy-D-xylulose5-phosphate	-2
cpd08301[c]	2mecdp[c]	C5H10O9P2	2-C-methyl-D-erythritol2-4-cyclodiphosphate	-2
cpd08338[c]	sl-L[c]	C3H4O6S	(S)-3-Sulfolactate	-2
cpd08368[c]	copre2[c]	C42H38N4O16Co	Cobalt-precorrin 2	-8
cpd08369[c]	copre3[c]	C43H40CoN4O16	Cobalt-precorrin 3	-7
cpd08370[c]	copre4[c]	C44H43CoN4O16	Cobalt-precorrin 4	-6
cpd08371[c]	copre5[c]	C45H45N4O16Co	Cobalt-precorrin 5	-6
cpd08372[c]	copre6[c]	C44H45N4O16Co	Cobalt-precorrin 6	-6
cpd08373[c]	codhpre6[c]	C44H47CoN4O16	Cobalt-precorrin 6B	-6
cpd08375[c]	copre8[c]	C45H52N4O14Co	Cobalt-precorrin 8	-5
cpd08449[c]	3-Amino-2-oxopropyl phosphate[c]	C3H7NO5P	3-Amino-2-oxopropyl phosphate	-1
cpd08615[c]	h2mb4p[c]	C5H9O8P2	1-Hydroxy-2-methyl-2-butenyl 4-diphosphate	-2
cpd08638[c]	dhptd[c]	C5H8O4	N-(3-Oxododecanoyl)homoserine lactone	0
cpd08742[c]	t2m26dcoa[c]	C31H46N7O17P3S	trans-2-Methyl-5-isopropylhexa-2,5-dienoyl-CoA	-3
cpd08743[c]	c2m26dcoa[c]	C31H46N7O17P3S	cis-2-Methyl-5-isopropylhexa-2,5-dienoyl-CoA	-3
cpd08744[c]	3h26dm5coa[c]	C31H48N7O18P3S	3-Hydroxy-2,6-dimethyl-5-methylene-heptanoyl-CoA	-3
cpd08928[c]	thrp[c]	C4H8NO6P	L-Threonine phosphate	-2
cpd09350[c]	n2aap[c]	C8H11N1O8P1	N2-Acetyl-L-aminoadipyl-delta-phosphate	-3
cpd09351[c]	n2aasa[c]	C8H12N1O4	N2-Acetyl-L-aminoadipate semialdehyde	-1
cpd09352[c]	n2al[c]	C8H16N2O3	N2-Acetyl-L-lysine	0
cpd10162[c]	3h3mop[c]	C6H10O4	(R)-3-Hydroxy-3-methyl-2-oxopentanoate	-1
cpd11206[c]	pre1[c]	C41H38N4O16	Precorrin 1	-8
cpd11217[c]	dhnacoa[c]	C32H41N7O19P3S	1,4-Dihydroxy-2-naphthoyl-CoA	-4
cpd11225[c]	db4p[c]	C4H7O6P	3-4-dihydroxy-2-butanone4-phosphate	-2
cpd11420[c]	trdox[c]	C6H7NO2S2R2	trdox	0
cpd11421[c]	trdrd[c]	C6H9NO2S2R2	trdrd	0
cpd11422[c]	pa_CB[c]	C35.7H66.8O8P	1,2-diacyl-sn-glycerol 3-phosphate	-1
cpd11423[c]	12dgr_CB[c]	C35.7H67.8O5	1,2-Diacyl-sn-glycerol	0
cpd11427[c]	cdpdag_CB[c]	C44.7H78.8N3O15P2	CDP-diacylglycerol	-2
cpd11451[c]	mqn8[c]	C16H16O2(C5H8)	mql7	0
cpd11452[c]	peptido_met[c]		peptido_BS	-2
cpd11454[c]	pgp_CB[c]	C38.7H72.8O13P2	Phosphatidylglycerophosphate	-2
cpd11455[c]	ps_CB[c]	C38.7H72.8NO10P	ps_BS	-2
cpd11456[c]	pe_CB[c]	C37.7H73.8NO8P	Phosphatidylethanolamine	-1
cpd11461[c]	dna_met[c]		DNA	-2
cpd11462[c]	protein_met[c]		mRNA	0
cpd11466[c]	myrsACP[c]	C14H26OSR	Myristoyl-ACP	-2
cpd11476[c]	palmACP[c]	C16H30OSR	hexadecanoyl-acp	-2
cpd11492[c]	malACP[c]	C3HO3SR	Malonyl-acyl-carrierprotein-	-2
cpd11493[c]	ACP[c]	SR	ACP	-2
cpd11494[c]	acACP[c]	C2H2OSR	Acetyl-ACP	-2
cpd11574[c]	mobd[c]	H2MoO4	Molybdate	0
cpd11609[c]	Acceptor[c]	H2NR	Acceptor	0
cpd11610[c]	Reduced acceptor[c]	H2	Reduced acceptor	0
cpd11612[c]	rna_met[c]		Amino acid	-1
cpd11620[c]	fdxrd[c]	X	Reducedferredoxin	4
cpd11621[c]	fdxox[c]	X	Oxidizedferredoxin	6
cpd11629[c]	Carboxylate[c]	CO2R	Carboxylate	0
cpd11637[c]	3oacoa[c]	C24H33N7O18P3RS	3-Oxoacyl-CoA	-3
cpd11640[c]	h2[c]	H2	H2	0
cpd11640[e]	h2[e]	H2	H2	0
cpd11652[c]	pg_CB[c]	C38.7H73.8O10P	Phosphatidylglycerol	-1
cpd11657[c]	strch[c]	C12H20O10	Starch	0
cpd11665[c]	q8h2[c]	C49H76O4	QH2	0
cpd11669[c]	q8[c]	C49H74O4	Q	0
cpd11673[c]	D-Amino acid[c]	C2H3NO2R	D-Amino acid	-1
cpd11718[c]	3hacoa[c]	C24H35N7O18P3RS	(S)-3-Hydroxyacyl-CoA	-3
cpd11735[c]	amyls[c]	C6H10O5	Amylose	0
cpd11765[c]	plipid_met[c]		Phospholipid	-1
cpd11827[c]	Phospholipid olefinic fatty acid[c]	C14H21O8PR3	Phospholipid olefinic fatty acid	-1
cpd11912[c]	trnaglu[c]	C15H21N5O10PR(C5H8O6PR)	tRNA-Glu	0
cpd12173[c]	fldrd[c]	XXH2	Reduced flavodoxin	0
cpd12183[c]	polygp[c]	C36H86O61P12	(Glycerophosphate)n	-2
cpd12207[c]	fldox[c]	XX	Oxidized flavodoxin	0
cpd12227[c]	glutrna[c]	C20H28N6O13PR(C5H8O6PR)	L-Glutamyl-tRNA-Glu	0
cpd12452[c]	3g12dgr_CB[c]	C41.7H77.8O10	Glcbeta1->3acyl2Gro	0
cpd12458[c]	stracp[c]	C18H34OSR	Stearoyl-[acyl-carrier protein]	-2
cpd12523[c]	Phospholipid cyclopropane fatty acid[c]	C15H23O8PR3	Phospholipid cyclopropane fatty acid	-1
cpd12543[c]	carbbiocarbcprot[c]	C18H26N5O6R2S	Carboxybiotin-carboxyl-carrier protein	-1
cpd12783[c]	mql8[c]	C16H18O2(C5H8)	Menaquinol	0
cpd12801[c]	clpn_CB[c]	C73.4H138.6O17P2	Cardiolipin	-2
cpd12848[c]	biocprot[c]	C17H27N5O4SR2	Holo-[carboxylase]	0
cpd12866[c]	N-Acyl-D-amino acid[c]	C3H2NO3R2	N-Acyl-D-amino acid	-1
cpd14547[c]	Enzyme-cysteine	C4H6N2O2R2S	Enzyme-cysteine	0
cpd14548[c]	Enzyme-S-sulfanylcysteine	C4H6N2O2R2S2	Enzyme-S-sulfanylcysteine	0
cpd14874[c]	UDP-L-Ara4N[c]	C14H22N3O15P2	UDP-L-Ara4N	-1
cpd14875[c]	UDP-L-Ara4FN[c]	C15H21N3O16P2	UDP-L-Ara4FN	-2
cpd14876[c]	UDP-L-Ara4O[c]	C14H18N2O16P2	UDP-L-Ara4O	-2
cpd14877[c]	Undecaprenyl phosphate alpha-L-Ara4FN[c]	C61H99NO8P	Undecaprenyl phosphate alpha-L-Ara4FN	-1
cpd14960[c]	Cobalt-precorrin 5B[c]	C43H44CoN4O16	Cobalt-precorrin 5B	-6
cpd14961[c]	copre7[c]	C45H50N4O16Co	Cobalt-precorrin 7	-6
cpd15167[c]	cdiGMP[c]	C20H22N10O14P2	cdiGMP	-2
cpd16329[c]	5dxy5fluor[c]	C9H14FN2O5	Doxifluridine	0
cpd16365[c]	acphosphmd[c]	C7H16Cl2N2O3P	Alcophosphamide	0
cpd16379[c]	aminopropylcdvn[c]	C8H24N3	Aminopropylcadaverine	3
cpd16395[c]	2phenyl13pdmc[c]	C10H13NO3	2-Phenyl-1,3-propanediol monocarbamate	0
cpd16396[c]	3carbam2phenyl[c]	C10H11NO3	3-Carbamoyl-2-phenylpropionaldehyde	0
cpd16401[c]	4hydxy5phenyltetra13ox2one[c]	C10H12NO3	4-Hydroxy-5-phenyltetrahydro-1,3-oxazin-2-one	0
cpd16402[c]	5phenyl13ox24dione[c]	C10H9NO3	5-Phenyl-1,3-oxazinane-2,4-dione	0
cpd16418[c]	6methylmercpt[c]	C6H6N4S	6-Methylmercaptopurine	0
cpd16419[c]	6meth5mpribnucl[c]	C11H14N4O7PS	6-Methylthioinosine-5'-monophosphate	-1
cpd16422[c]	6thioxan5mp[c]	C10H11N4O8PS	6-Thioxanthine 5'-monophosphate	-1
cpd16423[c]	6thiogump[c]	C10H12N5O7PS	6-Thioguanosine monophosphate	-1
cpd16434[c]	56dihydro5fluor[c]	C4H6FN2O2	5-Fluorodihydrouracil	0
cpd16435[c]	fluroureid[c]	C4H6FN2O3	2-Fluoro-3-ureidopropionic acid	-1
cpd16437[c]	5fluoro[c]	C9H15FN2O6	5-Fluorouridine	0
cpd16438[c]	5fluoromp[c]	C9H13FN2O9P	5-Fluorouridine monophosphate	-1
cpd16439[c]	5dxy5fluroctdn[c]	C9H13FN3O4	5'-Deoxy-5-fluorocytidine	0
cpd16494[c]	DL-Glyceryl 1-phosphate[c]	C3H8O6P	DL-Glyceryl 1-phosphate	-1
cpd16540[c]	5-Deoxy glucuronic acid[c]	C6H9O6	5-Deoxy glucuronic acid	-1
cpd17021[c]	c17cycACP[c]	C17H30OSR	heptadecenoyl ACP (C17:1ACP)	0
cpd17424[c]	2-Aminobut-2-enoate[c]	C4H7NO2	2-Aminobut-2-enoate	0
cpd18015[c]	dTDP-4-oxo-2,3,6-trideoxy-D-glucose[c]	C16H22N2O13P2	dTDP-4-oxo-2,3,6-trideoxy-D-glucose	0
cpd19008[c]	(R)-Acetoin[c]	C4H8O2	(R)-Acetoin	0
cpd19031[c]	N-Acetyl-alpha-D-glucosamine 1-phosphate[c]	C8H14NO9P	N-Acetyl-alpha-D-glucosamine 1-phosphate	-2
cpd19047[c]	(S)-2-Acetolactate[c]	C5H7O4	(S)-2-Acetolactate	-1
cpd19503[c]	Molybdoenzyme molybdenum cofactor[c]	C10H10MoN5O8PS2	Molybdoenzyme molybdenum cofactor	-2
cpd19505[c]	Precursor Z[c]	C10H13N5O8P	Precursor Z	-1
cpd21032[c]	5-S-Methyl-5-thioinosine[c]	C11H14N4O4S	5'-S-Methyl-5'-thioinosine	0
cpd21090[c]	Adenylated molybdopterin[c]	C20H23N10O12P2S2	Adenylated molybdopterin	-3
cpdcbe01[c]	c19cycACP[c]	C19H34OSR	Octadecacyclopropane - [ACP]	-1
cpdcbe02[c]	cansuc[c]	C9H15N4O7	N-(L-Arginino)succinate	-1
cpdcbe03[c]	carbo_met[c]		Carbohydrate composition	0
cpdcbe05[c]	dcppp[c]	C50H81O7P2	2-Amino-3-Oxo-4-Phosphonooxybutyrate19	-3
cpdcbe06[c]	dgdcg_CB[c]	C47.7H87.8O15	Diglucosyl-diacylglycerol	0
cpdcbe07[c]	e2maa[c]	C7H12O3	Ethyl-2-Methylacetoacetate	0
cpdcbe08[c]	emhbut[c]	C7H14O3	Ethyl-2R-Methyl-3S-Hydroxybutanoate	0
cpdcbe09[c]	hdACP[c]	C16H28OSR	Hexadecenoyl - [ACP] (c161ACP)	-1
cpdcbe10[c]	hptppp[c]	C35H57O7P2	2-Amino-3-Oxo-4-Phosphonooxybutyrate22	-3
cpdcbe11[c]	hxppp[c]	C30H49O7P2	2-Amino-3-Oxo-4-Phosphonooxybutyrate23	-3
cpdcbe13[c]	nnppp[c]	C45H73O7P2	2-Amino-3-Oxo-4-Phosphonooxybutyrate20	-3
cpdcbe15[c]	olACP[c]	C18H32OSR	Octadecenoyl - [ACP] (c181ACP)	-1
cpdcbe16[c]	otppp[c]	C40H65O7P2	2-Amino-3-Oxo-4-Phosphonooxybutyrate21	-3
cpdcbe17[c]	pme_CB[c]	C38.7H75.8NO8P	Phospholipid	0
cpdcbe18[c]	ptppp[c]	C25H41O7P2	2-Amino-3-Oxo-4-Phosphonooxybutyrate22	-3
cpdcbe19[c]	slp-L[c]	C3H3O9PS	(2R)-2-phospho-3-sulfolactate	0
cpdcbe20[c]	teich_met[c]		Teichoic acid_met	0
cpdcbe21[c]	trace_met[c]		Trace_met	0
cpdcbe22[c]	urdhs[c]	C5H11N3O4	L-citrulline	0
cpdcbe23[c]	h2co3[c]	CH2O3	H2CO3	0
cpdcbe24[c]	coscl[c]	C42H36N4O16Co	Cobalt-sirohydrochlorin	0
cpdcbe25[c]	dketdeoinos[c]	C6H11O5	3D-(3,5/4)-Trihydroxycyclohexane-1,2-dione	0
cpdcbe26[c]	4-Amino-2-methyl-5-(phosphooxymethyl)pyrimidine[c]	C6H8N3O4P	4-Amino-2-methyl-5-(phosphooxymethyl)pyrimidine	-2
cpd00076[e]	sucr[e]	C12H22O11	Sucrose	0
cpd00076[c]	sucr[c]	C12H22O11	Sucrose	0
cpd01693[c]	suc6p[c]	C12H21O14P	Sucrose 6-phosphate	-2

## Sheet: Biomass
1. Macromolecular composition
The complete macromolecular composition for Clostridium tyrobutyricum cannot be found in literature.Therefore，Macromolecular composition assumed similar to C. beijerinckii(Thiele and Palsson, 2010).
1. Macromolecular composition
Component	Proportion (% g/g)
Protein	52.84
RNA	6.55
DNA	2.6
Lipids	7.6
Lipoteichoic Acid**	3.04
Cell Wall Components	22.42
Teichoic Acid**	8.02
Peptidoglycan	10.08
Carbohydrate	4.32
Trace Components	4.95
** Note that in the final equation teichoic and lipoteichoic proportions are combined.
DNA
Component	Single strand	Double strand	Composition (mol/mol DNA)	MW (g/mol)**	mmol/g DNA
dAMP	1088005	2162400	0.344942	313.058	1.10185
dCMP	490924	972037	0.155058	289.046	0.536446
dGMP	481113	972037	0.155058	329.053	0.471224
dTMP	1074395	2162400	0.344942	304.046	1.13451
Total	3134437	6268874			3.24403
**the molecular weight is that of the nucleotide monophosphate minus the molecular weight of water, which is lost during esterification
Energy requirement for polymerization (ATP):		4.394
mRNA
Base	# Bases	Composition (mol/mol DNA)
AMP	1035073	0.384292
TMP	805700	0.299133
CMP	333126	0.12368
GMP	519552	0.192895
Total	2693451
rRNA
Base	# Bases	Composition (mol/mol DNA)
AMP	7607	0.278512
TMP	5762	0.210962
CMP	5776	0.211474
GMP	8168	0.299052
Total	27313
tRNA
Base	# Bases	Composition (mol/mol DNA)
AMP	1030	0.20901
TMP	1146	0.232549
CMP	1298	0.263393
GMP	1454	0.295049
Total	4928
RNA
Base	mRNA*5%	rRNA*75%	tRNA*20%	mRNA + rRNA + tRNA Composition (mol/mol DNA)	MW (g/mol)**	mmol/g DNA
AMP	0.0192146	0.208884	0.0418019	0.269901	329.053	0.820234
UMP	0.0149566	0.158221	0.0465097	0.219688	306.025	0.717875
CMP	0.006184	0.158606	0.0526786	0.217468	305.041	0.712915
GMP	0.00964473	0.224289	0.0590097	0.292943	345.047	0.848995
Total						3.10002
**the molecular weight is that of the nucleotide monophosphate minus the molecular weight of water, which is lost during esterification
Energy Requirement for polymerization (ATP): 1.25
Amino acid	# Bases	Molar Ratio	MW (g/mol)**	mmol/g Protein
Alanine	48106	0.0551729	71.037	0.776678
Arginine	30877	0.0354129	156.101	0.226859
Asparagine	56383	0.0646658	114.043	0.56703
Aspartatic acid	49596	0.0568818	115.027	0.494508
Cysteine	11350	0.0130173	103.009	0.126371
Glutamic acid	55509	0.0636634	128.146	0.496804
Glutamine	21963	0.0251894	129.043	0.195202
Glycine	56600	0.0649147	57.021	1.13843
Histidine	12253	0.014053	137.059	0.102532
Isoleucine	89286	0.102402	113.084	0.905542
Leucine	74979	0.0859936	113.084	0.76044
Lysine	80971	0.0928658	128.095	0.724976
Methionine	23277	0.0266964	131.04	0.203727
Phenylalanine	37861	0.0434229	147.068	0.295257
Proline	25404	0.0291359	97.053	0.300206
Serine	58780	0.0674149	87.032	0.774599
Threonine	41398	0.0474795	101.048	0.46987
Tryptophan	5869	0.00673117	186.079	0.0361737
Tyrosine	35824	0.0410866	163.063	0.251968
Valine	55628	0.0637999	99.068	0.644001
Total	871914	1
** water is subtracted from the molecular weight to account for water released during peptide bond formation
Energy requirement for polymerization (ATP):		39.95

## Sheet: Pathway
Pathway	Subsystem	Total reactions	Reactions of associated with genes
Alanine, aspartate and glutamate metabolism	Amino acid metabolism	8	7
Arginine and proline metabolism	Amino acid metabolism	18	13
Arginine biosynthesis	Amino acid metabolism	19	18
beta-Alanine metabolism	Amino acid metabolism	4	4
Biosynthesis of amino acids	Amino acid metabolism	1	1
Cysteine and methionine metabolism	Amino acid metabolism	34	32
D-Alanine metabolism	Amino acid metabolism	3	3
D-Glutamine and D-glutamate metabolism	Amino acid metabolism	3	3
Glutathione metabolism	Amino acid metabolism	4	4
Glycine, serine and threonine metabolism	Amino acid metabolism	25	18
Histidine metabolism	Amino acid metabolism	10	10
Lysine biosynthesis	Amino acid metabolism	12	9
Lysine degradation	Amino acid metabolism	2	2
Phenylalanine metabolism	Amino acid metabolism	3	3
Phenylalanine, tyrosine and tryptophan biosynthesis	Amino acid metabolism	20	19
Valine, leucine and isoleucine biosynthesis	Amino acid metabolism	14	14
Valine, leucine and isoleucine degradation	Amino acid metabolism	6	6
Polyketide sugar unit biosynthesis	Carbohydrate metabolism	1	1
Amino sugar and nucleotide sugar metabolism	Carbohydrate metabolism	16	14
Carbon fixation in photosynthetic organisms	Carbohydrate metabolism	2	2
Citrate cycle (TCA cycle)	Carbohydrate metabolism	11	7
Fructose and mannose metabolism	Carbohydrate metabolism	7	7
Galactose metabolism	Carbohydrate metabolism	8	6
Glycolysis / Gluconeogenesis	Carbohydrate metabolism	15	14
Glyoxylate and dicarboxylate metabolism	Carbohydrate metabolism	12	8
Pentose and glucuronate interconversions	Carbohydrate metabolism	10	8
Pentose phosphate pathway	Carbohydrate metabolism	11	9
Peptidoglycan biosynthesis	Carbohydrate metabolism	9	9
Pyruvate metabolism	Carbohydrate metabolism	14	10
Starch and sucrose metabolism	Carbohydrate metabolism	10	9
Methane metabolism	Energy metabolism	4	4
Nitrogen metabolism	Energy metabolism	6	4
Oxidative phosphorylation	Energy metabolism	2	1
Exchange	Exchange	27	0
Fatty acid biosynthesis	Lipid metabolism	6	6
Fatty acid degradation	Lipid metabolism	3	3
Fatty acid elongation	Lipid metabolism	8	8
Glycerolipid metabolism	Lipid metabolism	7	6
Glycerophospholipid metabolism	Lipid metabolism	17	12
Fatty acid biosynthesis (lumped)	Lipid metabolism	9	0
Biotin metabolism	Metabolism of cofactors and vitamins	4	4
Folate biosynthesis	Metabolism of cofactors and vitamins	18	15
Nicotinate and nicotinamide metabolism	Metabolism of cofactors and vitamins	19	16
One carbon pool by folate	Metabolism of cofactors and vitamins	13	13
Pantothenate and CoA biosynthesis	Metabolism of cofactors and vitamins	13	13
Porphyrin and chlorophyll metabolism	Metabolism of cofactors and vitamins	37	37
Riboflavin metabolism	Metabolism of cofactors and vitamins	9	8
Taurine and hypotaurine metabolism	Metabolism of cofactors and vitamins	2	2
Thiamine metabolism	Metabolism of cofactors and vitamins	10	9
Ubiquinone and other terpenoid-quinone biosynthesis	Metabolism of cofactors and vitamins	3	1
Vitamin B6 metabolism	Metabolism of cofactors and vitamins	8	8
Purine metabolism	Nucleotide metabolism	72	68
Pyrimidine metabolism	Nucleotide metabolism	73	55
Atrazine degradation	Other	1	1
Benzoate degradation	Other	1	1
Biomass Synthesis	Other	11	0
Butanoate metabolism	Other	9	9
Chloroalkane and chloroalkene degradation	Other	1	0
Drug metabolism - cytochrome P450	Other	3	3
Drug metabolism - other enzymes	Other	9	8
Inositol phosphate metabolism	Other	4	4
Limonene and pinene degradation	Other	2	2
Monobactam biosynthesis	Other	3	2
Phosphonate and phosphinate metabolism	Other	1	0
Primary bile acid biosynthesis	Other	5	4
Propanoate metabolism	Other	7	7
Secondary bile acid biosynthesis	Other	2	2
Selenocompound metabolism	Other	2	2
Streptomycin biosynthesis	Other	5	5
Sulfur metabolism	Other	3	3
Terpenoid backbone biosynthesis	Other	22	20
Unassigned	Other	26	24
Chlorocyclohexane and chlorobenzene degradation	Other	1	1
Transport Reaction	Transport	58	24
Total		858	685

## Sheet: Carbon and nitrogen
Carbon sources	Exchange reactions of carbon and nitrogen sources	Predicted growth rate (For carbon sources, carbon sources was fixed comsumption rate at -10 mmol/gDCW/h and ammonium was the nitrogen source; For nitrogen sources,nitrogen sources fixed comsumption rate at 11mmol/gDCW/h, and glucose was the carbon source)
Fructose	CTE0020	0.347028
Glucose	CTE0009	0.350787
Mannitol	CTE0021	0.307473
Mannose	CTE0024	0.350787
Galactose	N	N
Xylose	CTE0022	0.0208325
Arabinose	CTE0026	0.0208325
Glycerol	CTE0023	0.0750565
Acetate	CTE0002	0
Sucrose	N	N
Maltose	N	N
Lactose	N	N
Nitrogen sources
Ammonium	CTE0015	0.113758
Urea	CTE0025	0.342533
N:indicated unavalible
